# Supplementary material for: Bis(3-nitro­anilinium) sulfate
Source: Acta Crystallogr Sect E Struct Rep Online. 2009 Apr 22;65(Pt 5):o1086. doi: 10.1107/S1600536809013762 (PMC2977765; doi:10.1107/S1600536809013762)
Supplement: Supplementary file 1 [file e-65-o1086-sup1.cif]

##############################################################################
###                                                                        ###
###        Electronic paper (Acta Crystallographica Section E)             ###
###                                                                        ###
##############################################################################
#                                                                            #
# This CIF contains the data in a paper accepted for publication in Acta     #
# Crystallographica Section E. It conforms to the requirements of Notes      #
# for Authors for Section E, and has been peer reviewed under the auspices   #
# of the IUCr Commission on Journals.                                        #
#                                                                            #
# Full details of the Crystallographic Information File format               #
# are given in the paper "The Crystallographic Information File (CIF):       #
# a New Standard Archive File for Crystallography" by S. R. Hall, F. H.      #
# Allen and I. D. Brown [Acta Cryst. (1991), A47, 655-685].                  #
#                                                                            #
# The current version of the core CIF dictionary is obtainable from          #
# ftp://ftp.iucr.org/pub/cif_core.dic. The current version number is 2.4.    #
#                                                                            #
# Software is freely available for graphical display of the structure(s) in  #
# this CIF.  For information consult the CIF home page http://www.iucr.org/  #
# cif/home.html                                                              #
#                                                                            #
# This file may be used for bona fide research purposes within the           #
# scientific community so long as proper attribution is given to the journal # 
# article from which it was obtained.                                        #
#                                                                            #
##############################################################################
                                             
data_I
_audit_creation_method     SHELXL-97
_chemical_name_systematic
;
Bis(3-nitroanilinium) sulfate
;
_chemical_name_common     ?
_chemical_formula_moiety     '2(C6 H7 N2 O2 +), O4 S 2-'
_chemical_formula_sum     'C12 H14 N4 O8 S'
_chemical_formula_iupac     '2C6 H7 N2 O2 +, S1 O4 2-'
_chemical_formula_weight     374.33
_chemical_melting_point     ?
_symmetry_cell_setting     Orthorhombic
_symmetry_space_group_name_H-M     'P b c m'
_symmetry_space_group_name_Hall     '-P 2c 2b'
loop_
    _symmetry_equiv_pos_as_xyz
    'x, y, z'
    '-x, -y, z+1/2'
    '-x, y+1/2, -z+1/2'
    'x, -y+1/2, -z'
    '-x, -y, -z'
    'x, y, -z-1/2'
    'x, -y-1/2, z-1/2'
    '-x, y-1/2, z'
_cell_length_a     7.9177(16)
_cell_length_b     30.843(6)
_cell_length_c     6.3924(13)
_cell_angle_alpha     90.00
_cell_angle_beta     90.00
_cell_angle_gamma     90.00
_cell_volume     1561.1(5)
_cell_formula_units_Z     4
_cell_measurement_reflns_used     6890
_cell_measurement_theta_min     2.57
_cell_measurement_theta_max     28.22
_cell_measurement_temperature     290(2)
_exptl_crystal_description     block
_exptl_crystal_colour     colorless
_exptl_crystal_size_max     0.12
_exptl_crystal_size_mid     0.10
_exptl_crystal_size_min     0.08
_exptl_crystal_density_diffrn     1.593
_exptl_crystal_density_meas     ?
_exptl_crystal_density_method     'not measured'
_exptl_crystal_F_000     776
_exptl_absorpt_coefficient_mu     0.261
_exptl_absorpt_correction_type     multi-scan
_exptl_absorpt_process_details     '(SADABS; Sheldrick, 1997)'
_exptl_absorpt_correction_T_min     0.959
_exptl_absorpt_correction_T_max     0.979
_exptl_special_details
;
;
_diffrn_ambient_temperature     290(2)
_diffrn_radiation_type     MoK\a
_diffrn_radiation_wavelength     0.71073
_diffrn_radiation_source     'fine-focus sealed tube'
_diffrn_radiation_monochromator     graphite
_diffrn_measurement_device_type     'Bruker SMART CCD'
_diffrn_measurement_method     \w
_diffrn_detector_area_resol_mean     ?
_diffrn_reflns_number     12364
_diffrn_reflns_av_R_equivalents     0.0272
_diffrn_reflns_av_sigmaI/netI     0.0181
_diffrn_reflns_theta_min     2.57
_diffrn_reflns_theta_max     27.00
_diffrn_reflns_theta_full     27.00
_diffrn_measured_fraction_theta_max     0.994
_diffrn_measured_fraction_theta_full     0.994
_diffrn_reflns_limit_h_min     -10
_diffrn_reflns_limit_h_max     10
_diffrn_reflns_limit_k_min     -39
_diffrn_reflns_limit_k_max     38
_diffrn_reflns_limit_l_min     -8
_diffrn_reflns_limit_l_max     8
_diffrn_standards_number     ?
_diffrn_standards_interval_count     ?
_diffrn_standards_interval_time     ?
_diffrn_standards_decay_%     ?
_refine_special_details
;
Refinement of <i>F</i>^2^ against ALL reflections. The weighted <i>R</i>-factor
<i>wR</i> and goodness of fit <i>S</i> are based on <i>F</i>^2^, conventional
<i>R</i>-factors <i>R</i> are based on <i>F</i>, with <i>F</i> set to zero for
negative <i>F</i>^2^. The threshold expression of <i>F</i>^2^ >
\s(<i>F</i>^2^) is used only for calculating <i>R</i>-factors(gt) <i>etc</i>.
and is not relevant to the choice of reflections for refinement.
<i>R</i>-factors based on <i>F</i>^2^ are statistically about twice as large
as those based on <i>F</i>, and <i>R</i>- factors based on ALL data will be
even larger.
;
_reflns_number_total     1845
_reflns_number_gt     1735
_reflns_threshold_expression     I>2\s(I)
_refine_ls_structure_factor_coef     Fsqd
_refine_ls_matrix_type     full
_refine_ls_R_factor_all     0.0648
_refine_ls_R_factor_gt     0.0614
_refine_ls_wR_factor_gt     0.1416
_refine_ls_wR_factor_ref     0.1441
_refine_ls_goodness_of_fit_ref     1.171
_refine_ls_restrained_S_all     1.171
_refine_ls_number_reflns     1845
_refine_ls_number_parameters     148
_refine_ls_number_restraints     0
_refine_ls_hydrogen_treatment     constr
_refine_ls_weighting_scheme     calc
_refine_ls_weighting_details
         'calc w=1/[\s^2^(Fo^2^)+(0.0402P)^2^+2.0956P] where P=(Fo^2^+2Fc^2^)/3'
_atom_sites_solution_hydrogens     geom
_atom_sites_solution_primary     direct
_atom_sites_solution_secondary     difmap
_refine_ls_shift/su_max     0.000
_refine_ls_shift/su_mean     0.000
_refine_diff_density_max     0.363
_refine_diff_density_min     -0.442
_refine_ls_extinction_method     none
_refine_ls_extinction_coef     ?
loop_
    _atom_type_symbol
    _atom_type_description
    _atom_type_scat_dispersion_real
    _atom_type_scat_dispersion_imag
    _atom_type_scat_source
    'C' 'C' 0.0033 0.0016
                         'International Tables Vol C Tables 4.2.6.8 and 6.1.1.4'
    'H' 'H' 0.0000 0.0000
                         'International Tables Vol C Tables 4.2.6.8 and 6.1.1.4'
    'N' 'N' 0.0061 0.0033
                         'International Tables Vol C Tables 4.2.6.8 and 6.1.1.4'
    'O' 'O' 0.0106 0.0060
                         'International Tables Vol C Tables 4.2.6.8 and 6.1.1.4'
    'S' 'S' 0.1246 0.1234
                         'International Tables Vol C Tables 4.2.6.8 and 6.1.1.4'
_computing_data_collection     'SMART (Bruker, 2001)'
_computing_cell_refinement     'SAINT-Plus (Bruker, 2001)'
_computing_data_reduction     'SAINT-Plus (Bruker, 2001)'
_computing_structure_solution     'SHELXS97 (Sheldrick, 2008)'
_computing_structure_refinement     'SHELXL97 (Sheldrick, 2008)'
_computing_molecular_graphics     'PLATON (Spek, 2009)'
_computing_publication_material     'PLATON (Spek, 2009)'
loop_
    _atom_site_type_symbol
    _atom_site_label
    _atom_site_fract_x
    _atom_site_fract_y
    _atom_site_fract_z
    _atom_site_U_iso_or_equiv
    _atom_site_adp_type
    _atom_site_calc_flag
    _atom_site_refinement_flags
    _atom_site_occupancy
    _atom_site_disorder_assembly
    _atom_site_disorder_group
    C C1 0.6618(4) 0.09205(10) 0.2500 0.0299(7) Uani d S 1 . .
    C C2 0.5199(4) 0.11814(12) 0.2500 0.0356(8) Uani d S 1 . .
    H H2 0.4126 0.1059 0.2500 0.043 Uiso calc SR 1 . .
    C C3 0.5394(5) 0.16246(12) 0.2500 0.0448(10) Uani d S 1 . .
    H H3 0.4444 0.1802 0.2500 0.054 Uiso calc SR 1 . .
    C C4 0.6984(5) 0.18093(11) 0.2500 0.0434(9) Uani d S 1 . .
    H H4 0.7120 0.2109 0.2500 0.052 Uiso calc SR 1 . .
    C C5 0.8355(4) 0.15378(11) 0.2500 0.0344(8) Uani d S 1 . .
    C C6 0.8229(4) 0.10938(11) 0.2500 0.0321(7) Uani d S 1 . .
    H H6 0.9182 0.0918 0.2500 0.039 Uiso calc SR 1 . .
    N N1 0.6439(4) 0.04502(9) 0.2500 0.0467(9) Uani d S 1 . .
    H H1A 0.7456 0.0327 0.2500 0.056 Uiso d SR 1 . .
    H H1B 0.5874 0.0368 0.1363 0.056 Uiso d R 1 . .
    N N2 1.0069(4) 0.17275(11) 0.2500 0.0446(8) Uani d S 1 . .
    O O1 1.1266(3) 0.14857(10) 0.2500 0.0581(9) Uani d S 1 . .
    O O2 1.0177(4) 0.21214(10) 0.2500 0.0713(11) Uani d S 1 . .
    C C7 0.1526(4) 0.10811(11) 0.7500 0.0313(7) Uani d S 1 . .
    C C8 0.0172(5) 0.13591(12) 0.7500 0.0376(8) Uani d S 1 . .
    H H8 -0.0922 0.1250 0.7500 0.045 Uiso calc SR 1 . .
    C C9 0.0437(5) 0.18007(13) 0.7500 0.0470(10) Uani d S 1 . .
    H H9 -0.0482 0.1989 0.7500 0.056 Uiso calc SR 1 . .
    C C10 0.2057(5) 0.19658(12) 0.7500 0.0472(10) Uani d S 1 . .
    H H10 0.2246 0.2263 0.7500 0.057 Uiso calc SR 1 . .
    C C11 0.3388(4) 0.16774(12) 0.7500 0.0392(9) Uani d S 1 . .
    C C12 0.3170(4) 0.12348(11) 0.7500 0.0346(8) Uani d S 1 . .
    H H12 0.4088 0.1047 0.7500 0.042 Uiso calc SR 1 . .
    N N3 0.1249(4) 0.06160(9) 0.7500 0.0367(7) Uani d S 1 . .
    H H3A 0.0142 0.0558 0.7500 0.044 Uiso d SR 1 . .
    H H3B 0.1712 0.0502 0.6268 0.044 Uiso d R 1 . .
    N N4 0.5129(5) 0.18455(13) 0.7500 0.0555(10) Uani d S 1 . .
    O O3 0.6279(4) 0.15917(12) 0.7500 0.0699(10) Uani d S 1 . .
    O O4 0.5318(5) 0.22352(11) 0.7500 0.0996(16) Uani d S 1 . .
    S S1 0.21460(11) 0.00780(3) 0.2500 0.0338(3) Uani d S 1 . .
    O O5 0.3083(3) 0.02283(8) 0.0650(4) 0.0644(7) Uani d . 1 . .
    O O6 0.0436(4) 0.02484(9) 0.2500 0.0573(9) Uani d S 1 . .
    O O7 0.2120(4) -0.03918(9) 0.2500 0.0680(11) Uani d S 1 . .
loop_
    _atom_site_aniso_label
    _atom_site_aniso_U_11
    _atom_site_aniso_U_22
    _atom_site_aniso_U_33
    _atom_site_aniso_U_12
    _atom_site_aniso_U_13
    _atom_site_aniso_U_23
    C1 0.0313(16) 0.0263(15) 0.0322(17) -0.0005(12) 0.000 0.000
    C2 0.0252(16) 0.0411(19) 0.041(2) -0.0013(14) 0.000 0.000
    C3 0.0329(19) 0.039(2) 0.063(3) 0.0096(15) 0.000 0.000
    C4 0.042(2) 0.0265(16) 0.061(3) 0.0013(15) 0.000 0.000
    C5 0.0283(17) 0.0353(18) 0.040(2) -0.0065(13) 0.000 0.000
    C6 0.0250(15) 0.0310(16) 0.0405(19) 0.0042(12) 0.000 0.000
    N1 0.0395(17) 0.0301(15) 0.071(2) -0.0051(13) 0.000 0.000
    N2 0.0356(17) 0.0482(19) 0.050(2) -0.0131(14) 0.000 0.000
    O1 0.0284(14) 0.069(2) 0.077(2) -0.0047(13) 0.000 0.000
    O2 0.062(2) 0.0448(17) 0.107(3) -0.0264(15) 0.000 0.000
    C7 0.0336(17) 0.0297(16) 0.0305(17) -0.0010(13) 0.000 0.000
    C8 0.0302(17) 0.0420(19) 0.041(2) -0.0013(14) 0.000 0.000
    C9 0.039(2) 0.040(2) 0.061(3) 0.0097(16) 0.000 0.000
    C10 0.052(2) 0.0294(18) 0.060(3) -0.0031(16) 0.000 0.000
    C11 0.0315(18) 0.042(2) 0.044(2) -0.0084(15) 0.000 0.000
    C12 0.0292(16) 0.0328(17) 0.042(2) 0.0026(13) 0.000 0.000
    N3 0.0402(16) 0.0315(15) 0.0384(17) -0.0045(12) 0.000 0.000
    N4 0.043(2) 0.060(2) 0.063(2) -0.0206(18) 0.000 0.000
    O3 0.0298(15) 0.094(3) 0.086(3) -0.0086(16) 0.000 0.000
    O4 0.074(3) 0.057(2) 0.168(5) -0.0364(19) 0.000 0.000
    S1 0.0348(5) 0.0278(4) 0.0386(5) -0.0022(3) 0.000 0.000
    O5 0.0498(12) 0.0914(16) 0.0522(14) -0.0095(11) 0.0027(11) 0.0215(12)
    O6 0.0408(16) 0.0383(14) 0.093(3) 0.0055(12) 0.000 0.000
    O7 0.0454(16) 0.0304(14) 0.128(3) -0.0001(12) 0.000 0.000
_geom_special_details
;
All e.s.d.'s (except the e.s.d. in the dihedral angle between two l.s. planes)
are estimated using the full covariance matrix. The cell e.s.d.'s are taken
into account individually in the estimation of e.s.d.'s in distances, angles
and torsion angles; correlations between e.s.d.'s in cell parameters are only
used when they are defined by crystal symmetry. An approximate (isotropic)
treatment of cell e.s.d.'s is used for estimating e.s.d.'s involving l.s.
planes.
;
loop_
    _geom_bond_atom_site_label_1
    _geom_bond_atom_site_label_2
    _geom_bond_site_symmetry_2
    _geom_bond_distance
    _geom_bond_publ_flag
    C1 C2 . 1.381(5) ?
    C1 C6 . 1.383(4) ?
    C1 N1 . 1.458(4) ?
    C2 C3 . 1.376(5) ?
    C2 H2 . 0.9300 ?
    C3 C4 . 1.382(5) ?
    C3 H3 . 0.9300 ?
    C4 C5 . 1.371(5) ?
    C4 H4 . 0.9300 ?
    C5 C6 . 1.373(5) ?
    C5 N2 . 1.478(4) ?
    C6 H6 . 0.9300 ?
    N1 H1A . 0.8900 ?
    N1 H1B . 0.8900 ?
    N2 O1 . 1.206(4) ?
    N2 O2 . 1.218(4) ?
    C7 C8 . 1.373(5) ?
    C7 C12 . 1.386(5) ?
    C7 N3 . 1.451(4) ?
    C8 C9 . 1.378(5) ?
    C8 H8 . 0.9300 ?
    C9 C10 . 1.380(6) ?
    C9 H9 . 0.9300 ?
    C10 C11 . 1.379(5) ?
    C10 H10 . 0.9300 ?
    C11 C12 . 1.376(5) ?
    C11 N4 . 1.472(5) ?
    C12 H12 . 0.9300 ?
    N3 H3A . 0.8942 ?
    N3 H3B . 0.9368 ?
    N4 O3 . 1.201(5) ?
    N4 O4 . 1.211(5) ?
    S1 O7 . 1.449(3) ?
    S1 O6 . 1.452(3) ?
    S1 O5 6_556 1.471(2) ?
    S1 O5 . 1.471(2) ?
loop_
    _geom_angle_atom_site_label_1
    _geom_angle_atom_site_label_2
    _geom_angle_atom_site_label_3
    _geom_angle_site_symmetry_1
    _geom_angle_site_symmetry_3
    _geom_angle
    _geom_angle_publ_flag
    C2 C1 C6 . . 121.6(3) ?
    C2 C1 N1 . . 120.0(3) ?
    C6 C1 N1 . . 118.3(3) ?
    C3 C2 C1 . . 119.2(3) ?
    C3 C2 H2 . . 120.4 ?
    C1 C2 H2 . . 120.4 ?
    C2 C3 C4 . . 120.8(3) ?
    C2 C3 H3 . . 119.6 ?
    C4 C3 H3 . . 119.6 ?
    C5 C4 C3 . . 118.0(3) ?
    C5 C4 H4 . . 121.0 ?
    C3 C4 H4 . . 121.0 ?
    C4 C5 C6 . . 123.5(3) ?
    C4 C5 N2 . . 119.0(3) ?
    C6 C5 N2 . . 117.5(3) ?
    C5 C6 C1 . . 116.9(3) ?
    C5 C6 H6 . . 121.5 ?
    C1 C6 H6 . . 121.5 ?
    C1 N1 H1A . . 109.6 ?
    C1 N1 H1B . . 109.4 ?
    H1A N1 H1B . . 109.5 ?
    O1 N2 O2 . . 124.2(3) ?
    O1 N2 C5 . . 118.5(3) ?
    O2 N2 C5 . . 117.4(3) ?
    C8 C7 C12 . . 121.3(3) ?
    C8 C7 N3 . . 120.0(3) ?
    C12 C7 N3 . . 118.7(3) ?
    C7 C8 C9 . . 119.9(3) ?
    C7 C8 H8 . . 120.0 ?
    C9 C8 H8 . . 120.0 ?
    C8 C9 C10 . . 120.4(3) ?
    C8 C9 H9 . . 119.8 ?
    C10 C9 H9 . . 119.8 ?
    C11 C10 C9 . . 118.2(3) ?
    C11 C10 H10 . . 120.9 ?
    C9 C10 H10 . . 120.9 ?
    C12 C11 C10 . . 123.0(3) ?
    C12 C11 N4 . . 117.8(3) ?
    C10 C11 N4 . . 119.2(3) ?
    C11 C12 C7 . . 117.2(3) ?
    C11 C12 H12 . . 121.4 ?
    C7 C12 H12 . . 121.4 ?
    C7 N3 H3A . . 110.2 ?
    C7 N3 H3B . . 108.1 ?
    H3A N3 H3B . . 108.0 ?
    O3 N4 O4 . . 123.6(4) ?
    O3 N4 C11 . . 118.7(4) ?
    O4 N4 C11 . . 117.7(4) ?
    O7 S1 O6 . . 110.40(17) ?
    O7 S1 O5 . 6_556 108.80(12) ?
    O6 S1 O5 . 6_556 110.87(11) ?
    O7 S1 O5 . . 108.80(12) ?
    O6 S1 O5 . . 110.87(11) ?
    O5 S1 O5 6_556 . 107.01(19) ?
loop_
    _geom_torsion_atom_site_label_1
    _geom_torsion_atom_site_label_2
    _geom_torsion_atom_site_label_3
    _geom_torsion_atom_site_label_4
    _geom_torsion_site_symmetry_1
    _geom_torsion_site_symmetry_2
    _geom_torsion_site_symmetry_3
    _geom_torsion_site_symmetry_4
    _geom_torsion
    _geom_torsion_publ_flag
    C6 C1 C2 C3 . . . . 0.0 ?
    N1 C1 C2 C3 . . . . 180.0 ?
    C1 C2 C3 C4 . . . . 0.0 ?
    C2 C3 C4 C5 . . . . 0.0 ?
    C3 C4 C5 C6 . . . . 0.0 ?
    C3 C4 C5 N2 . . . . 180.0 ?
    C4 C5 C6 C1 . . . . 0.0 ?
    N2 C5 C6 C1 . . . . 180.0 ?
    C2 C1 C6 C5 . . . . 0.0 ?
    N1 C1 C6 C5 . . . . 180.0 ?
    C4 C5 N2 O1 . . . . 180.0 ?
    C6 C5 N2 O1 . . . . 0.0 ?
    C4 C5 N2 O2 . . . . 0.0 ?
    C6 C5 N2 O2 . . . . 180.0 ?
    C12 C7 C8 C9 . . . . 0.0 ?
    N3 C7 C8 C9 . . . . 180.0 ?
    C7 C8 C9 C10 . . . . 0.0 ?
    C8 C9 C10 C11 . . . . 0.0 ?
    C9 C10 C11 C12 . . . . 0.0 ?
    C9 C10 C11 N4 . . . . 180.0 ?
    C10 C11 C12 C7 . . . . 0.0 ?
    N4 C11 C12 C7 . . . . 180.0 ?
    C8 C7 C12 C11 . . . . 0.0 ?
    N3 C7 C12 C11 . . . . 180.0 ?
    C12 C11 N4 O3 . . . . 0.0 ?
    C10 C11 N4 O3 . . . . 180.0 ?
    C12 C11 N4 O4 . . . . 180.0 ?
    C10 C11 N4 O4 . . . . 0.0 ?
loop_
    _geom_hbond_atom_site_label_D
    _geom_hbond_atom_site_label_H
    _geom_hbond_atom_site_label_A
    _geom_hbond_site_symmetry_A
    _geom_hbond_distance_DH
    _geom_hbond_distance_HA
    _geom_hbond_distance_DA
    _geom_hbond_angle_DHA
    N1 H1A O6 1_655 0.89 2.37 3.226(4) 161
    N1 H1B O5 . 0.89 2.30 2.987(4) 134
    N1 H1B O5 5_655 0.89 2.39 2.928(3) 119
    N3 H3A O7 5_556 0.89 1.86 2.755(4) 176
    N3 H3B O5 6_556 0.94 1.84 2.756(3) 164
    C4 H4 O4 4_556 0.93 2.48 3.229(5) 138
    C6 H6 O6 1_655 0.93 2.29 3.139(4) 151
    C8 H8 O3 1_455 0.93 2.45 3.165(5) 133
    C10 H10 O2 4_456 0.93 2.51 3.184(5) 130
data_global
_journal_date_recd_electronic     2009-02-14
_journal_date_accepted     2009-04-13
_journal_name_full     'Acta Crystallographica, Section E'
_journal_year     2009
_journal_volume     65
_journal_issue      5
_journal_page_first     o1086
_journal_page_last     o1086
_journal_paper_category     QO
_journal_coeditor_code     HB2912
_publ_contact_author_name     'Bao, Feng'
_publ_contact_author_address
;
     Department of Chemistry
     Central China Normal University
     Wuhan 430079
     China
;
_publ_contact_author_email     baofengstorm@126.com
_publ_contact_author_fax     ' '
_publ_contact_author_phone     '86 27 62484178'
_publ_section_title
;
Bis(3-nitroanilinium) sulfate
;
loop_
    _publ_author_name
    _publ_author_footnote
    _publ_author_address
    'Feng, Lingling' .
;
Department of Chemistry
Central China Normal University
Wuhan 430079
People's Republic of China
;
    'Hou, Yubang' .
;
Department of Chemistry
Central China Normal University
Wuhan 430079
People's Republic of China
;
    'Yong, Xuejian' .
;
Department of Chemistry
Central China Normal University
Wuhan 430079
People's Republic of China
;
    'Bao, Feng' .
;
Department of Chemistry
Central China Normal University
Wuhan 430079
People's Republic of China
;
