# Supplementary material for: Bis(3-nitro­anilinium) sulfate
Source: Acta Crystallogr Sect E Struct Rep Online. 2009 Apr 22;65(Pt 5):o1086. doi: 10.1107/S1600536809013762 (PMC2977765; doi:10.1107/S1600536809013762)
Supplement: Supplementary file 2 [file e-65-o1086-Isup2.hkl]

# 
# h,k,l, Fc-squared, Fo-squared, sigma(Fo-squared) and status flag 
# 
data_I
_shelx_title ' t1 in Pbcm' 
_shelx_refln_list_code          4 
_shelx_F_calc_maximum      212.54 
_exptl_crystal_F_000       776.00 
_reflns_d_resolution_high  0.7828 
 
loop_ 
 _symmetry_equiv_pos_as_xyz 
 'x, y, z' 
 '-x, -y, z+1/2' 
 '-x, y+1/2, -z+1/2' 
 'x, -y+1/2, -z' 
 '-x, -y, -z' 
 'x, y, -z-1/2' 
 'x, -y-1/2, z-1/2' 
 '-x, y-1/2, z' 
 
_cell_length_a     7.9177 
_cell_length_b    30.8430 
_cell_length_c     6.3924 
_cell_angle_alpha  90.000 
_cell_angle_beta   90.000 
_cell_angle_gamma  90.000 
 
_shelx_F_squared_multiplier     1.000 
 
loop_ 
 _refln_index_h 
 _refln_index_k 
 _refln_index_l 
 _refln_F_squared_calc 
 _refln_F_squared_meas 
 _refln_F_squared_sigma 
 _refln_observed_status 
   1   0   0     1033.17     1140.20     21.23 o 
   2   0   0      180.04      271.74      6.10 o 
   3   0   0      308.78      377.31      8.65 o 
   4   0   0     1160.14     1188.08     55.16 o 
   5   0   0      240.02      161.22      8.38 o 
   6   0   0     4598.67     4327.12    132.67 o 
   7   0   0      247.93      229.37     17.60 o 
   8   0   0        6.76        3.46      1.64 o 
   9   0   0      236.10      232.25     12.29 o 
   1   1   0       57.40       44.00      1.88 o 
   2   1   0     6735.71     7169.22     82.51 o 
   3   1   0        3.65        2.15      0.46 o 
   4   1   0     1827.70     1917.03     23.47 o 
   5   1   0        3.94        3.26      0.67 o 
   6   1   0      137.59      118.93      3.30 o 
   7   1   0       11.46       12.02      1.59 o 
   8   1   0      145.52      139.90      4.67 o 
   9   1   0        0.02       -0.93      1.96 o 
  10   1   0      396.77      419.79     18.84 o 
   1   2   0      608.74      645.86      7.22 o 
   2   2   0    22395.17    23374.42    269.41 o 
   3   2   0       26.74       54.53      1.82 o 
   4   2   0      248.97      254.69      4.35 o 
   5   2   0      118.70       91.58      2.50 o 
   6   2   0      126.60      124.20      3.34 o 
   7   2   0      435.23      433.03      9.33 o 
   8   2   0      166.44      157.03      4.32 o 
   9   2   0      107.69       86.09      5.19 o 
  10   2   0       13.65       15.27      4.79 o 
   1   3   0       49.65       56.28      1.50 o 
   2   3   0      485.10      450.42      5.47 o 
   3   3   0      295.94      341.00      5.90 o 
   4   3   0      344.61      367.25      8.80 o 
   5   3   0        6.77       11.90      1.04 o 
   6   3   0      986.38      889.28     21.91 o 
   7   3   0        6.36        9.83      1.40 o 
   8   3   0      118.61      118.98      4.17 o 
   9   3   0        0.62        2.51      1.82 o 
  10   3   0       72.03       87.63      9.07 o 
   0   4   0      165.23       96.11      3.38 o 
   1   4   0       12.39       14.46      0.55 o 
   2   4   0     3514.58     3582.90     41.70 o 
   3   4   0      252.37      333.95      4.54 o 
   4   4   0     4267.28     4655.41     50.00 o 
   5   4   0      429.49      353.31      5.36 o 
   6   4   0      815.43      748.88     10.01 o 
   7   4   0      611.90      616.65      8.97 o 
   8   4   0      146.14      135.65      5.34 o 
   9   4   0      104.97       98.05      4.68 o 
  10   4   0       73.45       93.20      8.48 o 
   1   5   0      337.42      367.31      4.38 o 
   2   5   0       32.77        5.94      0.56 o 
   3   5   0        0.80        2.95      0.51 o 
   4   5   0       22.50       63.52      1.79 o 
   5   5   0       35.85       64.84      1.93 o 
   6   5   0      110.89       96.57      2.63 o 
   7   5   0       33.78       23.53      1.78 o 
   8   5   0       18.79       27.98      2.46 o 
   9   5   0       11.42       10.13      2.27 o 
  10   5   0      159.94      172.07     11.50 o 
   0   6   0    45171.15    39258.37   1023.98 o 
   1   6   0      314.32      316.73      3.88 o 
   2   6   0      389.97      417.20      5.20 o 
   3   6   0     1242.37     1420.15     15.99 o 
   4   6   0     1232.32     1312.53     15.21 o 
   5   6   0      425.00      411.83      6.03 o 
   6   6   0       98.29       98.23      2.63 o 
   7   6   0      170.03      158.43      3.72 o 
   8   6   0        8.42       10.80      1.80 o 
   9   6   0       95.01       89.31      4.54 o 
   1   7   0      520.22      583.77      7.44 o 
   2   7   0     2082.48     1891.98     20.65 o 
   3   7   0        6.39       18.91      1.04 o 
   4   7   0     1374.58     1306.10     15.18 o 
   5   7   0      229.95      273.69      4.51 o 
   6   7   0       54.21       56.62      2.09 o 
   7   7   0      273.75      224.09      6.41 o 
   8   7   0        3.09        1.90      1.59 o 
   9   7   0        4.93        4.66      1.89 o 
   0   8   0        6.75       -0.38      0.34 o 
   1   8   0        0.62        1.40      0.32 o 
   2   8   0     2408.08     2269.60     24.62 o 
   3   8   0      922.72      943.98     11.09 o 
   4   8   0      125.31      108.96      2.38 o 
   5   8   0       60.23       82.28      2.20 o 
   6   8   0        7.69        3.36      0.92 o 
   7   8   0       37.52       44.99      2.79 o 
   8   8   0       56.31       56.59      3.92 o 
   9   8   0       16.06       17.72      2.57 o 
   1   9   0     1689.74     1795.49     19.55 o 
   2   9   0      470.79      531.79      6.53 o 
   3   9   0      134.53      108.73      2.16 o 
   4   9   0     2645.16     2995.84     32.87 o 
   5   9   0        0.94        7.62      0.94 o 
   6   9   0      292.07      258.48      4.66 o 
   7   9   0      134.47      106.91      4.12 o 
   8   9   0        2.06        4.27      2.21 o 
   9   9   0       34.24       39.49      3.71 o 
   0  10   0      211.04      103.71     16.29 o 
   1  10   0        5.19        3.41      0.51 o 
   2  10   0      487.21      450.74      5.74 o 
   3  10   0      149.62      146.84      2.63 o 
   4  10   0     2731.46     2795.98     30.83 o 
   5  10   0      187.65      213.29      3.87 o 
   6  10   0        0.12        1.79      0.94 o 
   7  10   0      236.44      214.88      6.55 o 
   8  10   0      307.97      275.30      8.01 o 
   9  10   0        5.24        4.89      1.96 o 
   1  11   0     3628.16     3835.60     41.21 o 
   2  11   0      950.21      918.08     10.71 o 
   3  11   0      293.28      250.81      3.84 o 
   4  11   0      275.38      217.67      3.70 o 
   5  11   0       92.47       95.48      2.43 o 
   6  11   0      350.56      350.45      6.38 o 
   7  11   0      251.42      202.23      7.74 o 
   8  11   0       15.33       15.21      2.43 o 
   9  11   0       29.72       24.66      3.14 o 
   0  12   0      158.96      119.94     18.69 o 
   1  12   0      252.80      312.05      4.27 o 
   2  12   0      219.41      179.52      3.73 o 
   3  12   0        4.24        1.30      0.47 o 
   4  12   0       81.32      104.15      2.35 o 
   5  12   0       61.15       85.93      2.31 o 
   6  12   0       22.38       30.85      2.25 o 
   7  12   0      110.58       96.86      4.31 o 
   8  12   0        2.04        4.47      1.68 o 
   9  12   0       80.06       85.12      4.85 o 
   1  13   0      425.69      450.76      5.83 o 
   2  13   0      225.44      232.34      3.58 o 
   3  13   0      264.50      224.98      3.64 o 
   4  13   0       54.23       36.21      1.44 o 
   5  13   0      222.91      210.79      4.30 o 
   6  13   0      298.34      268.61      7.30 o 
   7  13   0       29.85       36.13      3.17 o 
   8  13   0       16.15       13.52      2.34 o 
   9  13   0       14.13       13.08      2.58 o 
   0  14   0     2103.63     2090.80     55.51 o 
   1  14   0     1218.58     1229.40     14.08 o 
   2  14   0       15.10       40.32      1.31 o 
   3  14   0      678.03      659.26      8.38 o 
   4  14   0        5.91        9.49      0.92 o 
   5  14   0      251.88      261.68      6.88 o 
   6  14   0      276.52      266.04      7.31 o 
   7  14   0        0.46        0.51      1.75 o 
   8  14   0      130.92      117.32      5.15 o 
   9  14   0      159.67      169.66      6.61 o 
   1  15   0     1689.62     1605.58     18.09 o 
   2  15   0       51.19       33.62      1.26 o 
   3  15   0      619.10      605.51      7.87 o 
   4  15   0       19.76       29.66      1.40 o 
   5  15   0      157.88      138.07      4.74 o 
   6  15   0      102.91      102.39      4.30 o 
   7  15   0        7.59        8.52      2.01 o 
   8  15   0       76.26       70.88      4.57 o 
   9  15   0        9.47       15.78      2.67 o 
   0  16   0      899.28      967.76     19.88 o 
   1  16   0       90.04      109.75      3.46 o 
   2  16   0      171.90      117.11      2.40 o 
   3  16   0      797.19      826.96     10.32 o 
   4  16   0      479.97      467.43      6.67 o 
   5  16   0        5.87        3.28      1.30 o 
   6  16   0       53.95       59.59      3.71 o 
   7  16   0       78.13       71.27      5.00 o 
   8  16   0        0.47        0.42      1.55 o 
   9  16   0       10.95       14.91      3.43 o 
   1  17   0     6090.77     6359.03     67.72 o 
   2  17   0       64.81       54.28      1.63 o 
   3  17   0       77.76       71.53      2.00 o 
   4  17   0      413.79      373.53      6.84 o 
   5  17   0       90.25       83.86      4.03 o 
   6  17   0      530.38      463.42     10.85 o 
   7  17   0      209.56      166.05      6.08 o 
   8  17   0      221.80      208.48      7.23 o 
   9  17   0        6.42        5.40      2.06 o 
   0  18   0     1779.61     1826.16     35.67 o 
   1  18   0      262.85      294.25      4.53 o 
   2  18   0       19.68       25.91      1.50 o 
   3  18   0     1057.39     1006.53     12.33 o 
   4  18   0        7.88        6.25      1.22 o 
   5  18   0      309.80      296.22      7.79 o 
   6  18   0       82.55       53.93      3.68 o 
   7  18   0       11.16       20.24      2.66 o 
   8  18   0       20.31       24.84      3.35 o 
   1  19   0     2818.34     2964.13     32.58 o 
   2  19   0        7.82        9.72      1.16 o 
   3  19   0      551.70      533.75      7.40 o 
   4  19   0      181.25      174.77      5.23 o 
   5  19   0      238.89      204.97      6.32 o 
   6  19   0      573.11      534.27     17.67 o 
   7  19   0        7.47        8.43      2.06 o 
   8  19   0       87.22       84.23      4.94 o 
   0  20   0       60.27       76.24      8.00 o 
   1  20   0      190.13      186.63      6.59 o 
   2  20   0     1858.21     1787.70     34.38 o 
   3  20   0     1997.31     1982.07     25.05 o 
   4  20   0      821.08      754.22     12.68 o 
   5  20   0      696.79      678.40     14.13 o 
   6  20   0       51.26       63.40      4.65 o 
   7  20   0      156.69      145.80      5.83 o 
   8  20   0       38.23       38.08      4.36 o 
   1  21   0     2009.51     1899.78     21.70 o 
   2  21   0      248.48      246.32      4.26 o 
   3  21   0      247.28      261.60      5.83 o 
   4  21   0      350.04      322.98      6.93 o 
   5  21   0       14.10       10.10      2.10 o 
   6  21   0        1.48        9.02      2.06 o 
   7  21   0       31.76       26.62      3.17 o 
   8  21   0      240.58      259.33      8.55 o 
   0  22   0        1.87        1.23      0.84 o 
   1  22   0      116.58      124.61      2.90 o 
   2  22   0       20.33       16.65      1.31 o 
   3  22   0       56.67       57.00      2.75 o 
   4  22   0      358.32      380.47      9.33 o 
   5  22   0       64.78       73.68      4.10 o 
   6  22   0        6.35       12.34      2.24 o 
   7  22   0      136.33      116.11      5.40 o 
   8  22   0       16.26       24.34      3.28 o 
   1  23   0      371.21      381.89      8.84 o 
   2  23   0      675.25      646.38      9.73 o 
   3  23   0       65.54       62.31      2.90 o 
   4  23   0     1324.03     1269.24     24.62 o 
   5  23   0       86.09       95.05      4.38 o 
   6  23   0      146.42      131.52      5.44 o 
   7  23   0       37.72       37.82      3.68 o 
   8  23   0       56.67       56.73      5.35 o 
   0  24   0        0.32        0.02      0.82 o 
   1  24   0      164.10      150.49      3.55 o 
   2  24   0       90.83       88.31      2.79 o 
   3  24   0      374.40      366.86      7.59 o 
   4  24   0      100.74       96.42      4.44 o 
   5  24   0      360.00      325.92      8.91 o 
   6  24   0        5.64       18.03      2.57 o 
   7  24   0      169.53      182.63      6.92 o 
   8  24   0        1.93        5.97      2.34 o 
   1  25   0      183.14      173.79      3.94 o 
   2  25   0       96.27       93.19      3.34 o 
   3  25   0      441.34      447.20      8.85 o 
   4  25   0      252.20      229.84      7.01 o 
   5  25   0       78.30       68.79      4.11 o 
   6  25   0      266.11      251.18      7.95 o 
   7  25   0       90.51       84.42      5.93 o 
   0  26   0       15.25       11.75      1.67 o 
   1  26   0      341.85      326.01      6.76 o 
   2  26   0      544.67      518.94      9.68 o 
   3  26   0     1986.62     2041.85     29.79 o 
   4  26   0        1.40        0.40      2.03 o 
   5  26   0        6.67        4.11      2.48 o 
   6  26   0        7.58       10.88      2.39 o 
   7  26   0      211.94      228.90      8.01 o 
   1  27   0       51.14       67.37      4.31 o 
   2  27   0        3.22        5.75      1.37 o 
   3  27   0      936.32      931.56     18.10 o 
   4  27   0      304.73      287.29      8.20 o 
   5  27   0       24.27       36.63      3.43 o 
   6  27   0       33.28       48.47      4.07 o 
   7  27   0       34.53       37.33      3.91 o 
   0  28   0       64.08       70.46      4.05 o 
   1  28   0      482.92      427.84      8.40 o 
   2  28   0        1.35        0.95      1.52 o 
   3  28   0       34.11       33.68      3.13 o 
   4  28   0       71.79       80.80      4.31 o 
   5  28   0      144.81      141.11      6.08 o 
   6  28   0        4.49        4.68      1.90 o 
   7  28   0       71.45       95.30      5.54 o 
   1  29   0       21.55       14.32      2.13 o 
   2  29   0       70.92       70.79      3.77 o 
   3  29   0       36.03       46.11      3.51 o 
   4  29   0      166.09      156.07      5.90 o 
   5  29   0       37.86       57.81      4.22 o 
   6  29   0       64.51       66.39      4.93 o 
   0  30   0       45.00       46.56      5.97 o 
   1  30   0       17.19       17.56      2.34 o 
   2  30   0       32.43       34.47      2.57 o 
   3  30   0        2.70        4.45      2.09 o 
   4  30   0        1.64        3.42      2.96 o 
   5  30   0       68.02       69.51      4.61 o 
   6  30   0       35.48       32.79      3.68 o 
   1  31   0      190.53      195.76      6.36 o 
   2  31   0        4.25        5.18      1.95 o 
   3  31   0       79.71      114.14      8.87 o 
   4  31   0      200.62      201.86      7.92 o 
   5  31   0        4.54        4.61      1.76 o 
   6  31   0       35.23       36.80      3.79 o 
   0  32   0       18.64       12.17      3.89 o 
   1  32   0       49.39       39.21      3.23 o 
   2  32   0        3.33        6.90      1.82 o 
   3  32   0        1.02        4.15      1.80 o 
   4  32   0        0.20        2.43      1.57 o 
   5  32   0      129.46      169.34      8.86 o 
   1  33   0       21.09       16.82      3.00 o 
   2  33   0       17.61       16.28      2.45 o 
   3  33   0      182.47      180.91      6.52 o 
   4  33   0       84.08       85.98      7.01 o 
   5  33   0        0.17        2.46      1.86 o 
   0  34   0        0.93        0.75      2.87 o 
   1  34   0       65.03       63.74      4.14 o 
   2  34   0       13.89       21.76      5.40 o 
   3  34   0       31.41       41.54      3.65 o 
   4  34   0        0.19        2.89      1.80 o 
   5  34   0       91.18      105.91      5.65 o 
   1  35   0       25.13       44.11      4.37 o 
   2  35   0       46.28       57.75      5.15 o 
   3  35   0        2.82        3.59      1.85 o 
   4  35   0       92.93       95.57      4.98 o 
   0  36   0       20.81       28.89      5.93 o 
   1  36   0        3.14        6.32      3.69 o 
   2  36   0       47.12       68.55      5.66 o 
   3  36   0       37.00       47.14      5.07 o 
   4  36   0        0.02       -0.60      1.74 o 
   1  37   0      283.82      328.04     16.96 o 
   2  37   0       28.62       34.66      8.03 o 
   3  37   0      113.09      110.90      6.87 o 
   1  38   0       30.13       62.74      8.09 o 
   2  38   0       63.55       92.99      6.52 o 
   1  39   0       61.83       85.86      9.46 o 
   1   1   1       21.52       -0.46      0.31 o 
   2   1   1      971.69     1032.17      8.19 o 
   3   1   1     1675.82     1650.83     12.99 o 
   4   1   1      252.20      280.01      3.01 o 
   5   1   1     1886.10     1988.73     16.02 o 
   6   1   1     1158.29     1166.88     10.22 o 
   7   1   1      214.57      227.78      3.66 o 
   8   1   1      114.95      119.24      2.99 o 
   9   1   1       69.48       86.42      3.36 o 
  10   1   1       80.00       99.19      7.03 o 
   0   2   1      277.42      283.09      3.52 o 
   1   2   1       11.07       18.84      0.62 o 
   2   2   1      101.57      120.42      1.40 o 
   3   2   1      180.14      209.99      2.30 o 
   4   2   1       65.18       55.98      1.14 o 
   5   2   1       43.31       49.03      1.25 o 
   6   2   1       63.40       61.83      1.57 o 
   7   2   1      106.24       95.49      2.97 o 
   8   2   1       11.50       11.92      1.35 o 
   9   2   1        0.16        1.61      1.20 o 
  10   2   1        0.05        3.43      2.89 o 
   1   3   1    17472.64    18638.77    303.02 o 
   2   3   1     1183.87     1226.27     10.08 o 
   3   3   1     6126.19     6325.36     49.50 o 
   4   3   1       90.41       93.02      1.55 o 
   5   3   1      843.21      941.01      8.63 o 
   6   3   1      666.32      669.45      6.58 o 
   7   3   1     1421.77     1367.28     13.21 o 
   8   3   1       97.44       98.54      2.77 o 
   9   3   1      173.81      168.38      4.42 o 
  10   3   1       59.53       79.70      4.63 o 
   0   4   1     1947.82     2011.72     21.57 o 
   1   4   1    10345.66    10561.93     90.63 o 
   2   4   1       15.69       35.23      1.04 o 
   3   4   1     1437.73     1705.78     14.01 o 
   4   4   1        9.30        7.07      0.55 o 
   5   4   1        0.61        9.37      0.72 o 
   6   4   1       19.38       24.65      1.18 o 
   7   4   1     1451.97     1376.49     14.02 o 
   8   4   1       33.36       31.76      1.91 o 
   9   4   1       24.72       30.01      2.56 o 
   1   5   1     9589.63    10042.05     91.45 o 
   2   5   1      704.65      686.83      5.99 o 
   3   5   1       37.72       49.92      1.88 o 
   4   5   1      487.42      538.76      5.02 o 
   5   5   1       84.43       85.76      1.58 o 
   6   5   1      277.85      261.40      5.29 o 
   7   5   1      326.98      302.36      4.55 o 
   8   5   1      117.72      116.49      3.44 o 
   9   5   1       11.39       16.07      2.05 o 
   0   6   1       15.91       16.51      0.63 o 
   1   6   1     1214.96     1310.66     12.66 o 
   2   6   1        0.07        7.36      0.44 o 
   3   6   1    18197.25    20037.07    148.37 o 
   4   6   1        3.81        1.89      0.39 o 
   5   6   1      158.58      110.09      1.81 o 
   6   6   1       19.32       28.21      1.32 o 
   7   6   1       77.55       82.92      2.28 o 
   8   6   1        8.39        7.92      1.13 o 
   9   6   1       20.83       25.53      2.40 o 
   1   7   1     7464.95     7354.49     60.29 o 
   2   7   1     1284.25     1237.74     10.84 o 
   3   7   1      280.41      267.61      2.96 o 
   4   7   1        5.47        6.58      0.52 o 
   5   7   1      293.56      281.75      4.05 o 
   6   7   1      503.71      493.40      5.72 o 
   7   7   1      463.69      470.00      6.18 o 
   8   7   1      204.07      188.22      3.86 o 
   9   7   1       11.94       19.31      2.39 o 
   0   8   1     3482.78     3375.45     35.96 o 
   1   8   1       19.80       20.36      0.89 o 
   2   8   1       30.60       44.06      0.85 o 
   3   8   1     2179.71     2424.04     18.79 o 
   4   8   1       14.18       12.27      0.66 o 
   5   8   1      295.04      329.87      3.66 o 
   6   8   1       10.32        6.69      0.90 o 
   7   8   1      161.70      151.00      3.26 o 
   8   8   1       16.76       19.28      1.58 o 
   9   8   1        0.03        1.50      1.48 o 
   1   9   1      896.82      754.29      6.79 o 
   2   9   1        0.55        0.42      0.21 o 
   3   9   1        5.16        2.19      0.71 o 
   4   9   1        0.18        4.91      0.49 o 
   5   9   1      468.21      443.42      5.09 o 
   6   9   1      109.56      113.52      2.47 o 
   7   9   1       15.15       26.94      1.59 o 
   8   9   1      145.36      141.93      3.57 o 
   9   9   1        3.06        3.21      1.48 o 
   0  10   1     2331.15     2260.32     24.47 o 
   1  10   1      350.60      378.25      3.62 o 
   2  10   1       35.50       49.43      0.94 o 
   3  10   1        5.64        8.82      0.49 o 
   4  10   1       25.32       32.02      1.05 o 
   5  10   1       17.72        9.72      1.09 o 
   6  10   1        2.60        2.62      0.77 o 
   7  10   1      452.63      389.23      5.84 o 
   8  10   1        9.81       12.07      1.41 o 
   9  10   1       37.71       52.13      3.20 o 
   1  11   1       30.78       90.34      1.34 o 
   2  11   1       12.72       17.89      0.60 o 
   3  11   1      183.37      196.40      2.26 o 
   4  11   1      327.18      310.66      3.34 o 
   5  11   1       14.88       17.95      1.12 o 
   6  11   1      244.07      226.55      3.91 o 
   7  11   1       43.09       38.11      2.08 o 
   8  11   1       45.60       58.01      2.83 o 
   9  11   1        2.60        1.16      1.21 o 
   0  12   1     3667.71     3610.67     38.69 o 
   1  12   1       32.14       61.10      1.56 o 
   2  12   1       41.86       30.17      0.73 o 
   3  12   1     1037.51     1261.17     10.32 o 
   4  12   1      357.64      327.98      3.72 o 
   5  12   1       56.02       52.19      1.72 o 
   6  12   1        3.85        1.68      0.90 o 
   7  12   1       63.72       60.32      2.49 o 
   8  12   1       29.88       32.25      2.31 o 
   9  12   1       55.15       66.77      3.25 o 
   1  13   1     3348.49     3118.92     23.83 o 
   2  13   1       11.46       19.51      0.65 o 
   3  13   1       22.24       32.85      0.96 o 
   4  13   1      243.77      228.42      3.72 o 
   5  13   1       88.91       83.80      2.14 o 
   6  13   1       93.36       91.73      2.41 o 
   7  13   1        0.21        0.55      0.84 o 
   8  13   1       68.72       68.25      3.10 o 
   9  13   1        0.15        2.11      1.31 o 
   0  14   1     7526.36     7929.09     83.80 o 
   1  14   1     3952.92     4029.05     30.59 o 
   2  14   1      515.25      512.75      4.91 o 
   3  14   1      268.13      259.96      2.86 o 
   4  14   1      363.44      319.22      5.57 o 
   5  14   1       94.09       86.39      2.61 o 
   6  14   1       38.52       31.48      1.58 o 
   7  14   1        5.21        2.36      1.07 o 
   8  14   1       99.20       88.09      3.26 o 
   9  14   1      145.41      158.58      4.55 o 
   1  15   1      256.59      265.43      2.82 o 
   2  15   1       13.99       29.22      0.89 o 
   3  15   1      124.15       98.99      1.82 o 
   4  15   1      220.27      192.27      3.09 o 
   5  15   1       68.12       59.60      1.78 o 
   6  15   1       30.98       35.58      1.82 o 
   7  15   1       34.85       35.93      2.32 o 
   8  15   1       85.57       85.53      3.38 o 
   9  15   1        2.15       -0.23      1.23 o 
   0  16   1     1904.73     1893.04     21.17 o 
   1  16   1      424.14      435.47      4.25 o 
   2  16   1      580.23      604.71      6.01 o 
   3  16   1      358.65      341.03      4.08 o 
   4  16   1        0.39        4.09      0.69 o 
   5  16   1        0.84        0.86      0.71 o 
   6  16   1       16.05       17.08      1.42 o 
   7  16   1      118.91      104.56      3.37 o 
   8  16   1        4.70       12.28      1.90 o 
   9  16   1       10.36       15.60      1.99 o 
   1  17   1      566.88      656.74      8.96 o 
   2  17   1      139.73      135.98      2.05 o 
   3  17   1      894.88      857.25     16.23 o 
   4  17   1      986.88      917.28      9.70 o 
   5  17   1       37.11       32.24      1.57 o 
   6  17   1      248.52      223.43      4.46 o 
   7  17   1       71.32       69.53      3.06 o 
   8  17   1      156.77      166.23      4.55 o 
   9  17   1       16.97       24.63      2.37 o 
   0  18   1      164.26      208.93      6.23 o 
   1  18   1       13.45       16.28      0.80 o 
   2  18   1     1431.32     1385.77     13.29 o 
   3  18   1      200.07      164.00      2.59 o 
   4  18   1      562.63      508.68      6.17 o 
   5  18   1      748.59      765.38      8.68 o 
   6  18   1      222.88      194.57      4.17 o 
   7  18   1      111.97      116.97      3.61 o 
   8  18   1       11.00       20.96      2.07 o 
   1  19   1        2.02        1.69      0.74 o 
   2  19   1       81.24       83.47      1.69 o 
   3  19   1      189.09      176.53      2.98 o 
   4  19   1      105.30       99.10      2.30 o 
   5  19   1      264.14      232.86      4.14 o 
   6  19   1      226.54      190.78      4.51 o 
   7  19   1       63.80       63.86      3.09 o 
   8  19   1       14.38       21.50      2.11 o 
   0  20   1     1382.18     1468.27     17.11 o 
   1  20   1      480.09      474.27      5.12 o 
   2  20   1       85.37       83.40      1.90 o 
   3  20   1     1086.63     1055.49     12.30 o 
   4  20   1     3101.92     2998.01     30.59 o 
   5  20   1      894.22      877.02     11.22 o 
   6  20   1       11.23       12.52      1.59 o 
   7  20   1      192.65      194.46      4.88 o 
   8  20   1       17.65       12.39      1.78 o 
   1  21   1       30.60       30.56      1.12 o 
   2  21   1      153.76      148.58      2.67 o 
   3  21   1      301.14      278.41      4.08 o 
   4  21   1      589.59      528.77      7.01 o 
   5  21   1        0.52        0.91      0.92 o 
   6  21   1      138.69      115.12      3.53 o 
   7  21   1       10.29       15.58      1.95 o 
   8  21   1      146.64      165.08      4.70 o 
   0  22   1      251.20      231.11      4.05 o 
   1  22   1       54.25       51.07      1.60 o 
   2  22   1     1782.18     1704.92     25.45 o 
   3  22   1      176.00      158.84      3.39 o 
   4  22   1       27.52       30.82      1.87 o 
   5  22   1      101.69      113.39      3.09 o 
   6  22   1       14.49       18.28      2.09 o 
   7  22   1      169.80      154.65      4.38 o 
   8  22   1       98.16      102.74      3.96 o 
   1  23   1      159.86      144.72      2.58 o 
   2  23   1     1267.30     1240.71     13.34 o 
   3  23   1      236.46      237.48      3.80 o 
   4  23   1     2266.16     2179.58     23.94 o 
   5  23   1       31.18       33.30      2.04 o 
   6  23   1        0.28        0.91      1.08 o 
   7  23   1        0.82        2.29      1.21 o 
   8  23   1        2.99        4.04      1.44 o 
   0  24   1      294.26      293.86      6.21 o 
   1  24   1        4.35        4.39      0.71 o 
   2  24   1     1551.96     1519.07     17.15 o 
   3  24   1       89.46       83.62      2.21 o 
   4  24   1        7.50        9.80      1.35 o 
   5  24   1      347.28      349.69      6.59 o 
   6  24   1        2.53        4.91      1.34 o 
   7  24   1      162.78      172.40      5.29 o 
   1  25   1       75.30       77.86      2.08 o 
   2  25   1      317.82      277.15      4.81 o 
   3  25   1       99.79       97.85      2.60 o 
   4  25   1       22.76       22.95      1.77 o 
   5  25   1        0.20       -0.29      1.06 o 
   6  25   1      147.03      136.17      4.05 o 
   7  25   1      100.34       96.50      4.24 o 
   0  26   1      405.30      402.29      7.03 o 
   1  26   1       54.44       54.05      1.90 o 
   2  26   1       20.39       21.34      2.03 o 
   3  26   1      574.96      580.59      8.22 o 
   4  26   1      116.94      115.92      3.17 o 
   5  26   1       70.64       71.84      3.14 o 
   6  26   1        8.95       12.55      1.70 o 
   7  26   1      154.81      159.57      4.68 o 
   1  27   1      102.52       90.84      3.02 o 
   2  27   1       81.68       78.29      2.51 o 
   3  27   1       15.74       18.55      1.60 o 
   4  27   1       51.08       48.74      2.34 o 
   5  27   1        0.84        1.63      1.11 o 
   6  27   1        9.27       12.79      1.69 o 
   7  27   1        8.38        9.00      1.67 o 
   0  28   1      387.62      356.89      7.57 o 
   1  28   1       22.98       22.55      1.50 o 
   2  28   1      590.72      530.70     12.16 o 
   3  28   1      209.38      197.84      4.19 o 
   4  28   1       44.62       46.76      2.57 o 
   5  28   1       82.98       92.31      3.34 o 
   6  28   1       12.32       15.76      1.89 o 
   7  28   1       21.83       23.12      2.34 o 
   1  29   1       62.78       60.50      2.36 o 
   2  29   1        0.46        4.33      0.93 o 
   3  29   1       44.60       53.04      2.96 o 
   4  29   1        1.54        2.46      1.13 o 
   5  29   1        8.19        7.95      1.48 o 
   6  29   1       14.69       13.24      1.82 o 
   0  30   1      385.22      384.93      8.20 o 
   1  30   1        0.00        0.73      0.77 o 
   2  30   1      205.04      174.01      7.96 o 
   3  30   1       44.74       52.98      2.98 o 
   4  30   1       34.47       34.99      2.39 o 
   5  30   1       80.08       81.41      3.44 o 
   6  30   1        0.08        3.87      1.35 o 
   1  31   1        1.10        5.94      2.66 o 
   2  31   1        4.03       11.64      1.52 o 
   3  31   1        7.08        8.05      1.28 o 
   4  31   1        0.01        1.18      1.12 o 
   5  31   1        0.08        1.77      1.23 o 
   6  31   1        7.96       19.74      2.12 o 
   0  32   1       97.87       75.59      4.14 o 
   1  32   1       14.93       17.63      1.75 o 
   2  32   1       97.43      107.05      3.43 o 
   3  32   1       83.87       87.19      3.19 o 
   4  32   1        3.10        3.92      1.47 o 
   5  32   1       42.19       39.55      2.75 o 
   1  33   1        0.15        1.45      1.16 o 
   2  33   1        3.47        6.43      1.28 o 
   3  33   1        7.40       10.44      1.78 o 
   4  33   1       49.22       63.59      3.16 o 
   5  33   1        0.29        0.12      1.31 o 
   0  34   1      234.52      240.46      9.56 o 
   1  34   1        2.39        6.32      1.90 o 
   2  34   1      207.32      243.64      6.90 o 
   3  34   1       42.93       47.71      3.07 o 
   4  34   1       32.51       30.09      2.42 o 
   1  35   1       12.74       20.39      2.49 o 
   2  35   1       20.73       28.65      2.49 o 
   3  35   1       12.90       19.35      2.17 o 
   4  35   1       82.40       94.23      4.26 o 
   0  36   1       48.41       49.05      4.77 o 
   1  36   1        0.22        2.14      1.51 o 
   2  36   1       42.36       37.23      3.13 o 
   3  36   1       25.18       27.80      2.61 o 
   1  37   1        6.20       17.17      2.82 o 
   2  37   1      111.82      140.03      5.18 o 
   3  37   1       11.08       15.47      2.19 o 
   0  38   1        6.92       18.77      5.30 o 
   1  38   1        0.77        6.67      2.39 o 
   2  38   1       38.53       45.91      4.24 o 
   1   0   2     2735.19     2847.67     30.64 o 
   2   0   2     1018.86     1164.09     13.26 o 
   3   0   2      935.70     1028.15     12.07 o 
   4   0   2      502.70      454.53      6.29 o 
   5   0   2     1505.93     1461.30     20.33 o 
   6   0   2     2039.97     2051.56     26.27 o 
   7   0   2      465.83      441.22      9.04 o 
   8   0   2       49.85       59.58      5.17 o 
   9   0   2      163.67      175.74      6.91 o 
   1   1   2       12.77       16.56      0.66 o 
   2   1   2     3606.54     3831.08     30.27 o 
   3   1   2       12.83       13.56      0.65 o 
   4   1   2      709.48      768.71      6.81 o 
   5   1   2        0.05        8.20      0.71 o 
   6   1   2      141.86      145.25      2.86 o 
   7   1   2       19.89       22.39      1.64 o 
   8   1   2       86.61       94.53      3.49 o 
   9   1   2        0.94        4.39      1.51 o 
   0   2   2      940.20     1080.31     31.30 o 
   1   2   2     1662.80     1703.96     13.26 o 
   2   2   2     3644.71     3358.17     25.57 o 
   3   2   2     1596.42     1738.77     13.80 o 
   4   2   2      149.46      188.47      2.35 o 
   5   2   2     1139.62     1131.39      9.76 o 
   6   2   2      409.64      365.59      4.67 o 
   7   2   2      657.86      651.40      9.13 o 
   8   2   2        1.50        7.07      1.45 o 
   9   2   2       73.27       85.13      3.79 o 
   1   3   2      443.24      457.27      4.22 o 
   2   3   2      886.96      980.20      8.44 o 
   3   3   2      491.19      480.17      4.45 o 
   4   3   2        0.00        2.21      0.43 o 
   5   3   2       22.01       24.36      1.08 o 
   6   3   2      317.08      331.81      4.41 o 
   7   3   2       62.62       68.68      3.52 o 
   8   3   2       70.98       74.80      2.97 o 
   9   3   2        3.27        7.71      1.59 o 
   0   4   2     4994.40     5906.27     68.60 o 
   1   4   2      654.62      680.38      6.27 o 
   2   4   2       98.30       46.39      1.18 o 
   3   4   2      607.51      615.27      5.77 o 
   4   4   2     2220.64     2211.50     17.51 o 
   5   4   2     1557.76     1514.83     13.95 o 
   6   4   2     1288.19     1231.18     12.69 o 
   7   4   2      787.54      766.66      9.58 o 
   8   4   2        4.02        9.94      1.41 o 
   9   4   2       68.97       87.30      3.85 o 
   1   5   2      647.35      669.99      5.91 o 
   2   5   2      546.10      621.87      5.94 o 
   3   5   2      223.13      224.03      2.63 o 
   4   5   2      876.64      929.42      8.03 o 
   5   5   2      105.23      113.17      2.83 o 
   6   5   2        0.40        2.18      0.83 o 
   7   5   2        6.81       12.63      1.37 o 
   8   5   2        1.26        3.49      1.18 o 
   9   5   2        1.05        4.64      1.52 o 
   0   6   2    11197.63    11234.27    118.01 o 
   1   6   2      807.40      835.74      8.59 o 
   2   6   2       99.67      152.80      2.08 o 
   3   6   2       18.57       16.36      0.82 o 
   4   6   2      851.02      870.42      8.00 o 
   5   6   2     1198.84     1146.27     10.99 o 
   6   6   2        0.57        4.92      0.90 o 
   7   6   2      257.21      247.36      4.49 o 
   8   6   2       10.33       10.01      1.49 o 
   9   6   2       62.00       77.38      3.22 o 
   1   7   2      762.35      736.46      7.60 o 
   2   7   2     3146.16     3185.87     28.36 o 
   3   7   2      346.76      325.41      3.74 o 
   4   7   2        0.05        0.91      0.47 o 
   5   7   2      297.59      289.93      4.46 o 
   6   7   2      413.41      381.39      5.85 o 
   7   7   2       22.60       27.31      1.65 o 
   8   7   2       22.64       17.25      1.77 o 
   9   7   2        7.97       12.15      1.80 o 
   0   8   2      335.83      399.77      5.20 o 
   1   8   2      115.22      127.15      1.73 o 
   2   8   2      642.33      571.83      6.11 o 
   3   8   2     1829.90     1819.12     15.98 o 
   4   8   2       97.74       88.75      1.73 o 
   5   8   2      375.90      364.66      6.89 o 
   6   8   2        5.38        6.03      1.09 o 
   7   8   2       63.83       70.90      2.52 o 
   8   8   2       10.05       13.55      1.48 o 
   9   8   2        6.79       13.55      1.88 o 
   1   9   2      193.42      194.67      2.36 o 
   2   9   2      117.17      111.99      1.97 o 
   3   9   2       59.85       59.63      1.52 o 
   4   9   2      113.23      180.92      2.96 o 
   5   9   2       40.45       44.89      1.86 o 
   6   9   2        0.11        1.24      0.74 o 
   7   9   2        0.58        2.05      0.87 o 
   8   9   2        2.28        7.03      1.25 o 
   9   9   2        0.00       -1.81      1.21 o 
   0  10   2      112.40       86.55      1.92 o 
   1  10   2       24.48       30.48      0.88 o 
   2  10   2      304.31      309.73      3.87 o 
   3  10   2      425.83      398.89      4.84 o 
   4  10   2     1767.75     1767.71     16.88 o 
   5  10   2      287.30      269.01      4.04 o 
   6  10   2        6.54        9.28      1.07 o 
   7  10   2      216.54      203.50      3.78 o 
   8  10   2      188.95      188.07      4.06 o 
   9  10   2        1.61        4.76      1.94 o 
   1  11   2       27.44       30.23      0.87 o 
   2  11   2       20.64       39.00      1.24 o 
   3  11   2        0.77        2.30      0.53 o 
   4  11   2      286.86      258.76      3.77 o 
   5  11   2      164.01      154.65      3.06 o 
   6  11   2      734.68      692.36      8.19 o 
   7  11   2       20.95       27.51      1.98 o 
   8  11   2        1.98        2.03      1.14 o 
   9  11   2        0.01        3.25      1.73 o 
   0  12   2       45.76       31.97      1.12 o 
   1  12   2      142.17      129.91      1.89 o 
   2  12   2      317.73      316.48      4.00 o 
   3  12   2        3.74        0.56      0.46 o 
   4  12   2       12.52       22.90      1.22 o 
   5  12   2       57.25       56.67      1.84 o 
   6  12   2       20.20       25.25      1.53 o 
   7  12   2       64.21       68.36      2.43 o 
   8  12   2        0.01        1.80      1.07 o 
   9  12   2       60.22       68.54      4.24 o 
   1  13   2      279.93      276.68      3.22 o 
   2  13   2      198.03      177.51      2.95 o 
   3  13   2        5.12        3.68      0.63 o 
   4  13   2      329.59      335.90      4.55 o 
   5  13   2      260.46      245.58      3.87 o 
   6  13   2      661.63      608.19      7.51 o 
   7  13   2       12.56       11.77      1.27 o 
   8  13   2       20.46       18.56      1.70 o 
   9  13   2        1.40        5.64      1.68 o 
   0  14   2      265.76      354.88      5.00 o 
   1  14   2      506.40      513.30      4.75 o 
   2  14   2      117.16      111.33      2.01 o 
   3  14   2      195.06      169.82      2.84 o 
   4  14   2        1.17        3.05      0.67 o 
   5  14   2       84.82       84.21      2.18 o 
   6  14   2      195.98      176.97      3.43 o 
   7  14   2        4.87        4.03      0.98 o 
   8  14   2       57.39       50.02      2.48 o 
   9  14   2      113.01      123.72      4.94 o 
   1  15   2       57.09       41.47      1.15 o 
   2  15   2      550.30      509.97      5.81 o 
   3  15   2      138.98      131.56      2.48 o 
   4  15   2      271.55      237.18      3.69 o 
   5  15   2      237.29      221.69      3.71 o 
   6  15   2      254.70      247.83      4.20 o 
   7  15   2       13.80       16.31      1.45 o 
   8  15   2       77.29       67.92      3.22 o 
   9  15   2        0.64        3.53      2.08 o 
   0  16   2       10.71       10.81      0.87 o 
   1  16   2        0.11        9.30      0.80 o 
   2  16   2      490.42      468.38      5.97 o 
   3  16   2      142.51      123.13      2.70 o 
   4  16   2      518.58      501.08      7.87 o 
   5  16   2       85.97       82.60      2.19 o 
   6  16   2       16.04       18.24      1.52 o 
   7  16   2       20.01       27.63      1.88 o 
   8  16   2        5.65       11.92      1.68 o 
   1  17   2     2043.38     2103.32     17.58 o 
   2  17   2       73.88       78.22      3.19 o 
   3  17   2       16.66       12.29      0.98 o 
   4  17   2      796.38      777.01      8.69 o 
   5  17   2      111.34      116.95      3.07 o 
   6  17   2      625.22      579.34      7.87 o 
   7  17   2       62.28       56.10      2.53 o 
   8  17   2      161.32      161.09      4.50 o 
   0  18   2     2896.25     3083.65     33.91 o 
   1  18   2      312.47      330.51      3.80 o 
   2  18   2      147.52      148.99      2.89 o 
   3  18   2      196.12      177.98      3.28 o 
   4  18   2        0.09        1.81      0.74 o 
   5  18   2       34.37       38.77      1.80 o 
   6  18   2      114.75      108.74      2.92 o 
   7  18   2        0.13        1.87      1.09 o 
   8  18   2        0.00        3.43      1.37 o 
   1  19   2     1221.07     1182.71     14.89 o 
   2  19   2       28.12       36.15      1.50 o 
   3  19   2      283.56      250.23      3.85 o 
   4  19   2       22.55       23.15      1.43 o 
   5  19   2      118.75      109.32      2.65 o 
   6  19   2      487.98      464.25      6.85 o 
   7  19   2        0.01        0.35      1.03 o 
   8  19   2       65.02       70.42      3.45 o 
   0  20   2      181.22      159.82      6.09 o 
   1  20   2       16.15       23.90      1.39 o 
   2  20   2     2150.58     2112.54     19.98 o 
   3  20   2      661.65      641.91      7.49 o 
   4  20   2      429.28      416.07      5.63 o 
   5  20   2      186.38      178.53      3.46 o 
   6  20   2        6.57        9.31      1.28 o 
   7  20   2       61.58       77.23      3.31 o 
   8  20   2        2.51        1.77      1.39 o 
   1  21   2     1095.12     1003.36      9.82 o 
   2  21   2      268.31      272.43      4.06 o 
   3  21   2      206.12      202.87      3.50 o 
   4  21   2      303.19      300.43      4.61 o 
   5  21   2       18.14       16.12      1.41 o 
   6  21   2        2.97        7.59      1.33 o 
   7  21   2       51.46       47.50      2.86 o 
   8  21   2      164.86      172.93      6.66 o 
   0  22   2      219.29      212.49      4.48 o 
   1  22   2      154.09      156.84      2.83 o 
   2  22   2      189.44      174.65      3.14 o 
   3  22   2      403.68      394.29      5.41 o 
   4  22   2      300.96      287.39      4.83 o 
   5  22   2        0.11        2.01      0.94 o 
   6  22   2        0.41        2.09      1.04 o 
   7  22   2       57.24       57.56      3.13 o 
   8  22   2        0.04        2.13      1.52 o 
   1  23   2      273.52      256.66      3.88 o 
   2  23   2      519.17      517.19      6.43 o 
   3  23   2       68.87       61.02      2.16 o 
   4  23   2      935.79      899.98     11.58 o 
   5  23   2      108.68      104.24      3.11 o 
   6  23   2       91.27       97.72      3.15 o 
   7  23   2       27.78       27.80      2.34 o 
   0  24   2      133.47      148.84     11.22 o 
   1  24   2      255.94      248.79      4.19 o 
   2  24   2      214.75      185.77      3.34 o 
   3  24   2      611.22      586.39      7.27 o 
   4  24   2       99.28       99.98      2.99 o 
   5  24   2       81.88       87.73      2.97 o 
   6  24   2        1.50        3.81      1.15 o 
   7  24   2       97.12      117.48      3.95 o 
   1  25   2      239.54      216.53      3.90 o 
   2  25   2       48.28       53.68      1.97 o 
   3  25   2      425.38      400.01      9.49 o 
   4  25   2      131.87      123.77      3.33 o 
   5  25   2       71.34       66.09      3.43 o 
   6  25   2      163.99      158.08      5.97 o 
   7  25   2       75.43       84.63      3.95 o 
   0  26   2      115.04      104.91      5.26 o 
   1  26   2      296.19      299.34      4.86 o 
   2  26   2      605.42      571.98      7.10 o 
   3  26   2     1022.59     1016.85     12.86 o 
   4  26   2        0.53        2.18      0.94 o 
   5  26   2        2.71        7.81      1.36 o 
   6  26   2        0.00        3.42      1.27 o 
   7  26   2      120.72      145.37      4.49 o 
   1  27   2      130.06      124.43      3.22 o 
   2  27   2        0.89        4.31      1.06 o 
   3  27   2      854.99      799.49     10.76 o 
   4  27   2      136.69      135.43      3.57 o 
   5  27   2       24.32       23.49      1.95 o 
   6  27   2       15.33       22.84      2.21 o 
   0  28   2      122.73      115.18      7.25 o 
   1  28   2      299.41      270.15      5.05 o 
   2  28   2        4.36        4.42      1.07 o 
   3  28   2        4.07        4.57      1.17 o 
   4  28   2       48.79       54.59      2.60 o 
   5  28   2       56.42       68.23      2.98 o 
   6  28   2        0.03        0.81      1.38 o 
   1  29   2        2.88        7.88      1.29 o 
   2  29   2       21.11       25.83      1.76 o 
   3  29   2       60.23       59.08      3.76 o 
   4  29   2       73.66       78.80      3.09 o 
   5  29   2       33.62       43.19      2.75 o 
   6  29   2       31.22       35.74      2.69 o 
   0  30   2        7.06        8.44      2.21 o 
   1  30   2        9.18        9.28      1.37 o 
   2  30   2       37.30       40.37      2.30 o 
   3  30   2        1.22        4.63      1.29 o 
   4  30   2        0.38        2.20      1.11 o 
   5  30   2       37.66       42.63      2.77 o 
   6  30   2       15.17       19.07      2.19 o 
   1  31   2      301.83      275.99      6.51 o 
   2  31   2        0.04        0.89      1.01 o 
   3  31   2      103.36      118.95      3.73 o 
   4  31   2       95.76       95.85      3.58 o 
   5  31   2        2.01        1.44      1.23 o 
   0  32   2       19.81       16.37      2.53 o 
   1  32   2       43.67       37.91      2.46 o 
   2  32   2        0.36        2.78      1.29 o 
   3  32   2        0.01        4.51      1.30 o 
   4  32   2        0.12        1.86      1.34 o 
   5  32   2      115.25      146.93      4.47 o 
   1  33   2       72.18       67.14      3.75 o 
   2  33   2        4.06        8.64      1.56 o 
   3  33   2      171.33      169.03      4.61 o 
   4  33   2       41.12       54.96      3.41 o 
   0  34   2        1.74        2.10      1.71 o 
   1  34   2       38.83       41.02      2.90 o 
   2  34   2       11.84       19.28      2.15 o 
   3  34   2       22.49       28.65      2.63 o 
   4  34   2        0.58       -0.38      1.71 o 
   1  35   2       51.24       63.28      3.51 o 
   2  35   2       24.86       32.13      3.12 o 
   3  35   2        9.90       13.77      2.08 o 
   0  36   2       19.91       24.85      3.97 o 
   1  36   2        4.43       11.29      1.87 o 
   2  36   2       38.48       52.72      3.84 o 
   3  36   2       32.47       35.67      2.96 o 
   1  37   2      284.09      337.76      8.76 o 
   2  37   2       16.73       23.73      2.94 o 
   0  38   2       27.86       38.21      4.78 o 
   1  38   2       22.72       48.75      3.76 o 
   1   1   3      932.51     1041.71      8.67 o 
   2   1   3     1631.15     1766.35     14.11 o 
   3   1   3      178.01      226.92      2.66 o 
   4   1   3     1464.86     1303.83     11.51 o 
   5   1   3     1198.44     1202.65     12.29 o 
   6   1   3     1239.73     1180.08     14.39 o 
   7   1   3      408.41      384.16      7.40 o 
   8   1   3       90.86      107.62      3.81 o 
   9   1   3        8.43       12.01      1.93 o 
   0   2   3        1.43        3.79      0.60 o 
   1   2   3       59.33       49.99      1.16 o 
   2   2   3      109.31      163.85      2.31 o 
   3   2   3      381.76      404.92      4.06 o 
   4   2   3       27.90       36.14      1.18 o 
   5   2   3        4.51       18.47      1.19 o 
   6   2   3       19.19       39.26      2.45 o 
   7   2   3       13.71       14.87      1.92 o 
   8   2   3        1.38        5.81      1.56 o 
   9   2   3        0.90        3.03      1.54 o 
   1   3   3     1810.18     1914.89     15.81 o 
   2   3   3     1549.14     1661.96     13.35 o 
   3   3   3     1075.50     1172.04     10.21 o 
   4   3   3     1029.39      915.88      9.01 o 
   5   3   3      518.27      516.94      6.85 o 
   6   3   3      772.28      748.94     10.15 o 
   7   3   3      463.66      470.55      8.44 o 
   8   3   3       78.44       91.53      3.78 o 
   9   3   3       30.00       40.84      3.07 o 
   0   4   3        0.01        1.00      0.56 o 
   1   4   3     1515.37     1637.87     15.19 o 
   2   4   3       86.38      166.56      2.11 o 
   3   4   3       37.99       46.52      1.25 o 
   4   4   3        1.98       14.82      0.92 o 
   5   4   3      124.15      139.86      2.79 o 
   6   4   3        0.69       10.34      1.55 o 
   7   4   3     1000.13      926.69     12.29 o 
   8   4   3        2.02        7.04      1.59 o 
   9   4   3        9.55        8.58      1.84 o 
   1   5   3     1098.29     1090.96      9.94 o 
   2   5   3     1093.89     1143.21     10.00 o 
   3   5   3       48.96       57.45      2.00 o 
   4   5   3     1089.12     1072.33     11.06 o 
   5   5   3       56.82       64.20      2.17 o 
   6   5   3      377.73      363.62      5.66 o 
   7   5   3       51.10       67.10      2.90 o 
   8   5   3       87.50       96.88      3.89 o 
   9   5   3       26.93       32.05      3.02 o 
   0   6   3      484.13      566.50      7.34 o 
   1   6   3      891.72      816.52      8.19 o 
   2   6   3      175.31      287.50      3.43 o 
   3   6   3     2769.70     2795.90     24.09 o 
   4   6   3        2.17        8.82      0.89 o 
   5   6   3      440.64      408.00      5.45 o 
   6   6   3        1.94        8.35      1.35 o 
   7   6   3        4.56       14.14      1.65 o 
   8   6   3        3.97        8.15      1.65 o 
   9   6   3       15.85       18.19      2.21 o 
   1   7   3     1153.15     1085.97      9.44 o 
   2   7   3      952.11      977.31      9.14 o 
   3   7   3       57.86       78.19      1.91 o 
   4   7   3      232.43      239.82      3.67 o 
   5   7   3       20.04       34.18      1.59 o 
   6   7   3      441.91      421.26      6.27 o 
   7   7   3      373.53      357.89      6.38 o 
   8   7   3      156.26      154.28      4.12 o 
   9   7   3        0.94        1.60      2.11 o 
   0   8   3        0.16        5.44      0.69 o 
   1   8   3      514.39      496.87      4.86 o 
   2   8   3      236.45      314.23      3.47 o 
   3   8   3     2520.02     2616.97     25.59 o 
   4   8   3        2.39        2.72      0.67 o 
   5   8   3       37.84       52.42      1.89 o 
   6   8   3       59.76       71.22      2.49 o 
   7   8   3       22.24       31.81      2.19 o 
   8   8   3        5.88        8.28      1.56 o 
   9   8   3        0.31        1.20      1.48 o 
   1   9   3      151.08      146.84      1.93 o 
   2   9   3       58.34       63.45      1.62 o 
   3   9   3       40.95       41.05      3.99 o 
   4   9   3       21.84       27.13      1.49 o 
   5   9   3      276.70      293.14      4.45 o 
   6   9   3      141.38      137.43      3.03 o 
   7   9   3        2.52        5.59      1.17 o 
   8   9   3       98.44      101.05      3.43 o 
   9   9   3        1.33        3.09      1.60 o 
   0  10   3        0.39        5.87      0.78 o 
   1  10   3      312.54      300.61      3.88 o 
   2  10   3      379.94      449.30      5.77 o 
   3  10   3      694.15      774.91     11.31 o 
   4  10   3        5.32        8.14      0.91 o 
   5  10   3      228.37      223.21      4.06 o 
   6  10   3       58.96       64.99      2.23 o 
   7  10   3      468.84      432.01      6.71 o 
   8  10   3       53.09       57.35      2.95 o 
   9  10   3       23.29       41.04      3.09 o 
   1  11   3        4.40        3.68      0.49 o 
   2  11   3        0.39        5.12      1.04 o 
   3  11   3      186.97      164.88      3.18 o 
   4  11   3      183.44      198.65      3.37 o 
   5  11   3       54.61       56.15      2.14 o 
   6  11   3      119.02      119.38      3.07 o 
   7  11   3       20.59       33.56      2.07 o 
   8  11   3       31.94       38.75      2.55 o 
   0  12   3       59.54       36.65      1.40 o 
   1  12   3       84.10       93.30      1.66 o 
   2  12   3       64.92       71.96      1.92 o 
   3  12   3       19.98       26.70      1.33 o 
   4  12   3      143.41      134.99      2.74 o 
   5  12   3      311.23      309.06      4.68 o 
   6  12   3       19.55       24.72      1.61 o 
   7  12   3       90.43       81.62      2.88 o 
   8  12   3        1.15        3.69      1.30 o 
   1  13   3     2077.72     2022.27     17.85 o 
   2  13   3        2.14        4.06      0.67 o 
   3  13   3      177.53      147.75      2.94 o 
   4  13   3       38.85       63.27      1.92 o 
   5  13   3       18.53       24.15      1.49 o 
   6  13   3       44.24       52.09      2.17 o 
   7  13   3        6.34        8.57      1.31 o 
   8  13   3       34.14       39.42      2.56 o 
   0  14   3     1334.18     1303.07     15.35 o 
   1  14   3     1712.42     1723.12     16.40 o 
   2  14   3        7.57       10.26      0.90 o 
   3  14   3      569.93      597.02      7.02 o 
   4  14   3      177.36      190.63      4.15 o 
   5  14   3      249.43      240.40      4.04 o 
   6  14   3        0.28        0.58      0.88 o 
   7  14   3        2.10        7.43      1.24 o 
   8  14   3       12.00       15.01      1.63 o 
   1  15   3      722.15      671.49     12.73 o 
   2  15   3       50.87       53.22      1.64 o 
   3  15   3      260.97      204.82      3.43 o 
   4  15   3       27.77       37.07      1.69 o 
   5  15   3       43.41       45.58      1.95 o 
   6  15   3        2.81        4.45      1.03 o 
   7  15   3       62.26       67.34      2.57 o 
   8  15   3       54.21       54.38      2.99 o 
   0  16   3      146.06      119.33      3.05 o 
   1  16   3      241.92      277.10      3.92 o 
   2  16   3      123.79      131.03      2.56 o 
   3  16   3      419.74      392.14      5.25 o 
   4  16   3        6.04        5.97      0.95 o 
   5  16   3       42.78       43.41      1.94 o 
   6  16   3       60.15       59.13      2.73 o 
   7  16   3       88.73       87.43      2.77 o 
   8  16   3        0.49        3.93      1.36 o 
   1  17   3        3.09        1.38      0.61 o 
   2  17   3      148.25      133.93      2.80 o 
   3  17   3      741.69      697.09      8.05 o 
   4  17   3      188.68      198.52      3.58 o 
   5  17   3       15.86       17.64      1.43 o 
   6  17   3       96.43       92.25      2.76 o 
   7  17   3        7.75       10.23      1.33 o 
   8  17   3       74.65       92.21      3.60 o 
   0  18   3      173.32      174.89      4.50 o 
   1  18   3        0.02        2.34      0.68 o 
   2  18   3      368.40      374.01      5.35 o 
   3  18   3      239.15      235.49      4.09 o 
   4  18   3      369.75      362.63      5.26 o 
   5  18   3      510.68      456.12      6.30 o 
   6  18   3      187.98      173.02      3.61 o 
   7  18   3       70.15       75.76      3.07 o 
   8  18   3        0.01        2.44      1.48 o 
   1  19   3      206.14      181.72      3.39 o 
   2  19   3      155.73      147.51      3.05 o 
   3  19   3      277.13      260.13      4.50 o 
   4  19   3      265.29      267.67      6.27 o 
   5  19   3      135.14      142.56      3.19 o 
   6  19   3       62.53       68.24      2.53 o 
   7  19   3        6.68        8.38      1.37 o 
   8  19   3        7.47       13.53      2.02 o 
   0  20   3      600.18      570.13     12.18 o 
   1  20   3      185.92      210.34      3.77 o 
   2  20   3       44.72       40.22      1.82 o 
   3  20   3      683.62      650.95      8.41 o 
   4  20   3     1645.72     1615.62     16.44 o 
   5  20   3      572.35      512.54      6.93 o 
   6  20   3        0.02        1.79      0.99 o 
   7  20   3      103.07      108.38      3.33 o 
   1  21   3      276.52      259.35      4.35 o 
   2  21   3        4.17        8.49      1.10 o 
   3  21   3      220.67      215.09      4.11 o 
   4  21   3      121.89      122.28      2.95 o 
   5  21   3        1.09        7.86      1.16 o 
   6  21   3      146.66      128.08      3.71 o 
   7  21   3        2.27        5.71      1.41 o 
   0  22   3      233.62      231.00      6.84 o 
   1  22   3       17.14       23.51      2.41 o 
   2  22   3     1032.81     1035.28     12.85 o 
   3  22   3       51.72       49.52      2.22 o 
   4  22   3        3.51       14.36      1.34 o 
   5  22   3       59.26       60.52      2.40 o 
   6  22   3        5.68        8.57      1.26 o 
   7  22   3       91.16       87.50      3.54 o 
   1  23   3      327.65      313.37      5.44 o 
   2  23   3      520.11      559.03      8.15 o 
   3  23   3      177.77      173.13      3.70 o 
   4  23   3      874.44      817.75      9.69 o 
   5  23   3        1.66        3.03      1.04 o 
   6  23   3        4.15        3.19      1.17 o 
   7  23   3        2.19        7.95      1.51 o 
   0  24   3      350.68      310.15      8.43 o 
   1  24   3        0.11        4.31      1.10 o 
   2  24   3     1038.99     1007.94     11.87 o 
   3  24   3       54.69       64.23      2.32 o 
   4  24   3        8.71       11.70      1.38 o 
   5  24   3      143.24      131.76      3.19 o 
   6  24   3        2.32        2.00      1.16 o 
   7  24   3       80.44       98.14      4.01 o 
   1  25   3      127.90      121.73      3.74 o 
   2  25   3       74.51       81.48      2.67 o 
   3  25   3       52.57       55.44      2.45 o 
   4  25   3       53.63       54.63      2.32 o 
   5  25   3        0.78        5.29      1.10 o 
   6  25   3       42.83       46.01      2.65 o 
   0  26   3      456.77      442.22     10.91 o 
   1  26   3       15.20       18.33      1.87 o 
   2  26   3        2.03        5.70      1.25 o 
   3  26   3      245.06      232.39      4.54 o 
   4  26   3       78.54       77.61      2.67 o 
   5  26   3       27.68       29.41      2.05 o 
   6  26   3        2.24        3.83      1.27 o 
   1  27   3       90.72       85.56      3.16 o 
   2  27   3      113.78      111.29      3.29 o 
   3  27   3       11.38       16.43      1.58 o 
   4  27   3        0.14        1.61      1.23 o 
   5  27   3        0.25        3.70      1.17 o 
   6  27   3        6.15        5.43      1.41 o 
   0  28   3      542.32      512.66     17.56 o 
   1  28   3        7.95        7.47      1.46 o 
   2  28   3      440.85      410.98      6.94 o 
   3  28   3      100.07      102.77      3.02 o 
   4  28   3        7.25       14.07      1.59 o 
   5  28   3       28.69       35.34      2.42 o 
   6  28   3       15.52       21.95      2.16 o 
   1  29   3       47.11       38.37      2.56 o 
   2  29   3       11.24       17.15      1.90 o 
   3  29   3       20.37       24.43      2.07 o 
   4  29   3        0.01        0.91      1.09 o 
   5  29   3        2.95        4.47      1.44 o 
   0  30   3      342.91      331.38      9.46 o 
   1  30   3        0.17        0.46      1.14 o 
   2  30   3      242.22      210.52      5.17 o 
   3  30   3        9.97       12.04      1.66 o 
   4  30   3       30.60       29.51      2.29 o 
   5  30   3       35.64       43.48      3.01 o 
   1  31   3        0.19        1.31      1.23 o 
   2  31   3        1.74        9.34      1.98 o 
   3  31   3        3.06        4.46      1.30 o 
   4  31   3        0.13        2.11      1.40 o 
   5  31   3        0.25       -0.39      1.41 o 
   0  32   3        5.57        7.14      2.56 o 
   1  32   3        8.99       12.30      1.74 o 
   2  32   3       94.47       93.54      3.71 o 
   3  32   3       32.85       45.84      2.93 o 
   4  32   3        9.53       10.39      1.91 o 
   1  33   3        1.42        6.46      1.47 o 
   2  33   3        2.86        7.45      1.55 o 
   3  33   3        4.25        7.70      1.77 o 
   4  33   3       41.45       49.31      3.51 o 
   0  34   3      215.45      201.10      7.44 o 
   1  34   3        0.90        1.45      1.32 o 
   2  34   3      192.28      224.24      5.60 o 
   3  34   3       14.89       21.28      2.79 o 
   1  35   3       11.68       22.58      2.26 o 
   2  35   3        9.52       14.46      2.16 o 
   0  36   3       65.30       69.73      5.14 o 
   1  36   3        0.31        1.45      1.42 o 
   0   0   4    34347.70    33290.09    495.90 o 
   1   0   4      493.02      462.14      6.61 o 
   2   0   4       16.05       15.96      1.26 o 
   3   0   4       86.43      111.02      2.98 o 
   4   0   4      173.65      146.78      4.27 o 
   5   0   4      266.39      304.26      8.72 o 
   6   0   4     1031.44      955.36     19.72 o 
   7   0   4      136.88      122.23      8.34 o 
   8   0   4        2.20        5.32      2.31 o 
   1   1   4        1.76        8.25      0.95 o 
   2   1   4      544.16      556.28      5.61 o 
   3   1   4        4.95        6.09      0.71 o 
   4   1   4      201.03      213.69      3.78 o 
   5   1   4        0.64        9.12      1.48 o 
   6   1   4       46.44       70.48      3.53 o 
   7   1   4        7.09       14.29      1.97 o 
   8   1   4       28.95       32.63      2.80 o 
   0   2   4       37.04       28.03      7.28 o 
   1   2   4      161.97      136.70      2.22 o 
   2   2   4     1322.52     1118.36      9.61 o 
   3   2   4      245.37      273.86      3.68 o 
   4   2   4        2.40        6.25      0.94 o 
   5   2   4      191.20      209.29      4.36 o 
   6   2   4       90.71       91.42      3.67 o 
   7   2   4      219.08      205.20      5.37 o 
   8   2   4        4.59        8.30      1.82 o 
   1   3   4       13.43       14.28      0.83 o 
   2   3   4      180.51      199.21      2.78 o 
   3   3   4       54.45       46.74      1.47 o 
   4   3   4        7.11       12.07      1.15 o 
   5   3   4        4.73       11.25      1.60 o 
   6   3   4      110.14      140.21      4.25 o 
   7   3   4       33.76       40.26      2.83 o 
   8   3   4       41.39       45.14      3.19 o 
   0   4   4      549.23      625.63      8.39 o 
   1   4   4       85.31       79.81      1.83 o 
   2   4   4      380.92      297.98      4.24 o 
   3   4   4       48.98       58.35      1.75 o 
   4   4   4      639.90      582.10      7.54 o 
   5   4   4      369.05      386.30      6.41 o 
   6   4   4      578.66      565.26      9.56 o 
   7   4   4      306.54      282.83      6.85 o 
   8   4   4        6.89       10.53      2.05 o 
   1   5   4        5.54        7.28      0.66 o 
   2   5   4       79.39       96.19      1.80 o 
   3   5   4       14.76        9.10      0.92 o 
   4   5   4      327.37      312.24      5.09 o 
   5   5   4       46.98       61.92      2.60 o 
   6   5   4       10.80       15.71      1.67 o 
   7   5   4        1.46        8.58      1.76 o 
   8   5   4        0.02       -0.17      1.36 o 
   0   6   4     3656.72     3567.92     39.14 o 
   1   6   4      104.07      110.76      2.00 o 
   2   6   4       28.55       25.24      1.14 o 
   3   6   4        0.03        1.68      0.63 o 
   4   6   4      497.72      500.92      6.34 o 
   5   6   4      341.21      310.99      5.11 o 
   6   6   4        4.92        8.35      1.41 o 
   7   6   4       96.41       99.46      3.97 o 
   8   6   4        0.05        1.21      1.73 o 
   1   7   4        0.40        1.20      0.45 o 
   2   7   4      367.99      366.10      5.14 o 
   3   7   4       13.62       10.37      0.97 o 
   4   7   4        2.25        9.17      1.04 o 
   5   7   4       88.87       91.84      2.60 o 
   6   7   4      157.97      163.92      4.04 o 
   7   7   4       14.25       21.40      2.22 o 
   8   7   4       21.68       20.24      2.36 o 
   0   8   4       83.07       61.15      3.29 o 
   1   8   4       18.37       26.99      1.16 o 
   2   8   4      524.54      497.92      6.44 o 
   3   8   4      429.45      399.75      5.29 o 
   4   8   4       80.03       83.86      2.21 o 
   5   8   4      151.23      145.95      3.33 o 
   6   8   4        1.32        3.49      1.31 o 
   7   8   4       28.69       30.17      2.27 o 
   8   8   4       18.16       24.55      2.44 o 
   1   9   4       36.31       44.40      1.60 o 
   2   9   4        3.67       14.71      1.01 o 
   3   9   4        6.37       21.13      1.30 o 
   4   9   4       97.48      117.59      2.66 o 
   5   9   4       13.42       15.72      1.43 o 
   6   9   4        0.02        1.57      1.07 o 
   7   9   4        6.30       14.79      1.70 o 
   8   9   4        2.55        7.24      1.74 o 
   0  10   4      391.52      364.04      5.57 o 
   1  10   4        0.00        3.51      0.69 o 
   2  10   4      420.52      426.47      5.85 o 
   3  10   4      166.13      154.16      3.15 o 
   4  10   4      547.81      531.29      6.75 o 
   5  10   4      113.22      107.83      2.89 o 
   6  10   4        0.04        4.29      1.23 o 
   7  10   4      136.00      133.16      3.84 o 
   8  10   4      104.10      112.45      4.30 o 
   1  11   4      225.66      232.87      3.56 o 
   2  11   4        0.15        7.44      0.88 o 
   3  11   4       44.24       55.19      1.89 o 
   4  11   4       74.30       67.43      2.32 o 
   5  11   4       44.80       51.71      2.21 o 
   6  11   4      162.31      165.22      3.78 o 
   7  11   4       20.27       39.49      2.51 o 
   8  11   4        1.62        6.03      1.65 o 
   0  12   4      310.01      307.27      5.65 o 
   1  12   4       22.81       17.02      1.12 o 
   2  12   4      220.57      225.63      3.63 o 
   3  12   4        0.81        3.33      0.94 o 
   4  12   4        0.62        5.35      0.92 o 
   5  12   4       60.08       51.18      2.14 o 
   6  12   4        4.30       12.24      1.36 o 
   7  12   4       44.42       52.12      2.84 o 
   8  12   4        2.04        3.44      1.47 o 
   1  13   4        2.25        5.02      0.78 o 
   2  13   4       30.16       35.60      1.58 o 
   3  13   4       56.27       61.45      1.98 o 
   4  13   4       52.88       63.97      2.19 o 
   5  13   4       71.58       77.34      2.67 o 
   6  13   4      214.02      200.41      4.28 o 
   7  13   4        1.52        2.30      1.24 o 
   8  13   4        5.35        3.65      1.46 o 
   0  14   4       22.06       27.07      2.62 o 
   1  14   4      152.04      143.72      2.72 o 
   2  14   4      131.87      151.25      3.28 o 
   3  14   4       84.19       80.82      2.19 o 
   4  14   4        3.13        4.43      0.96 o 
   5  14   4       74.32       78.47      2.50 o 
   6  14   4      110.12      113.43      3.15 o 
   7  14   4        1.21        2.85      1.28 o 
   8  14   4       20.19       18.45      2.72 o 
   1  15   4      138.00      139.37      3.74 o 
   2  15   4       51.92       55.97      2.05 o 
   3  15   4      124.72      128.38      3.51 o 
   4  15   4       75.41       72.03      2.30 o 
   5  15   4      115.22      118.16      2.92 o 
   6  15   4       58.14       64.72      2.72 o 
   7  15   4        0.37        1.56      1.49 o 
   0  16   4      125.74      142.58      5.12 o 
   1  16   4        1.09       15.00      1.27 o 
   2  16   4      114.73      127.47      3.33 o 
   3  16   4       81.38       76.69      2.39 o 
   4  16   4      266.15      275.41      4.54 o 
   5  16   4        8.77       11.91      1.34 o 
   6  16   4        8.52       14.41      1.74 o 
   7  16   4       18.28       25.96      2.02 o 
   1  17   4     1014.86      971.54     11.24 o 
   2  17   4       17.65       23.43      1.62 o 
   3  17   4       57.16       58.19      2.45 o 
   4  17   4      167.90      180.84      3.58 o 
   5  17   4       28.28       37.81      2.00 o 
   6  17   4      215.38      195.65      4.23 o 
   7  17   4       48.17       46.00      2.55 o 
   0  18   4      927.26      939.59     18.24 o 
   1  18   4       36.52       64.12      2.46 o 
   2  18   4       80.46       90.98      2.55 o 
   3  18   4      147.81      147.82      3.40 o 
   4  18   4        1.84        2.57      0.99 o 
   5  18   4       33.97       40.76      2.07 o 
   6  18   4       43.57       54.03      2.40 o 
   7  18   4        1.53        3.54      1.29 o 
   1  19   4      760.50      698.00     10.39 o 
   2  19   4        0.18       10.30      1.30 o 
   3  19   4      128.84      129.25      2.98 o 
   4  19   4       38.86       42.19      2.05 o 
   5  19   4       74.33       71.30      2.61 o 
   6  19   4      136.04      131.74      3.30 o 
   7  19   4        3.81        6.73      1.40 o 
   0  20   4       57.68       66.39      4.11 o 
   1  20   4       10.55       25.90      1.98 o 
   2  20   4      609.19      608.07      8.82 o 
   3  20   4      401.98      406.92      5.85 o 
   4  20   4      141.25      129.50      3.28 o 
   5  20   4      130.76      132.39      3.36 o 
   6  20   4        3.69        8.14      1.30 o 
   7  20   4       42.53       53.07      2.76 o 
   1  21   4      537.85      493.74      8.29 o 
   2  21   4       66.25       75.29      2.79 o 
   3  21   4      129.84      133.79      3.36 o 
   4  21   4       67.66       76.44      2.64 o 
   5  21   4        0.85        3.17      1.04 o 
   6  21   4        0.24        2.84      1.14 o 
   0  22   4       20.42       20.65      2.71 o 
   1  22   4       15.86       24.28      2.51 o 
   2  22   4       31.99       44.55      2.50 o 
   3  22   4      222.76      200.22      4.48 o 
   4  22   4      115.14      115.41      3.02 o 
   5  22   4        7.63       17.75      1.72 o 
   6  22   4        1.12        3.42      1.17 o 
   1  23   4      149.35      137.64      4.25 o 
   2  23   4      217.78      208.04      5.01 o 
   3  23   4       33.63       45.72      2.31 o 
   4  23   4      366.00      358.80      6.30 o 
   5  23   4       67.62       66.48      2.67 o 
   6  23   4       37.18       40.71      2.32 o 
   0  24   4       13.02       18.03      2.65 o 
   1  24   4      118.26      128.15      3.88 o 
   2  24   4       30.34       29.22      2.29 o 
   3  24   4      194.91      178.19      4.03 o 
   4  24   4       50.07       55.74      2.83 o 
   5  24   4       36.62       50.24      2.81 o 
   6  24   4        0.17        4.09      1.24 o 
   1  25   4      157.70      151.85      5.56 o 
   2  25   4       20.25       25.87      2.44 o 
   3  25   4      204.90      199.66      4.67 o 
   4  25   4       56.96       55.61      2.69 o 
   5  25   4       30.25       35.76      2.30 o 
   6  25   4       86.21       85.41      3.16 o 
   0  26   4       11.14        8.90      2.10 o 
   1  26   4       69.68       78.46      3.49 o 
   2  26   4      165.26      160.49      4.47 o 
   3  26   4      518.41      510.39      8.29 o 
   4  26   4        0.20        4.03      1.29 o 
   5  26   4        1.40        3.64      1.40 o 
   1  27   4       86.79       83.25      3.46 o 
   2  27   4        0.67        2.67      1.29 o 
   3  27   4      401.45      393.92      7.72 o 
   4  27   4       53.82       61.97      2.88 o 
   5  27   4       14.61       19.57      1.92 o 
   0  28   4       13.54        8.71      2.42 o 
   1  28   4      157.18      141.21      4.28 o 
   2  28   4        0.30        3.51      1.39 o 
   3  28   4       18.32       31.18      2.52 o 
   4  28   4       17.17       22.88      2.12 o 
   5  28   4       38.03       49.87      2.80 o 
   1  29   4        7.84       12.77      1.82 o 
   2  29   4       10.45       16.84      2.80 o 
   3  29   4       32.79       37.93      2.79 o 
   4  29   4       47.86       50.44      2.93 o 
   0  30   4        7.94       15.51      3.85 o 
   1  30   4       11.26       12.85      1.89 o 
   2  30   4        4.53        4.70      1.50 o 
   3  30   4        0.16        3.06      1.36 o 
   4  30   4        0.03        3.72      1.59 o 
   1  31   4      180.69      178.34      5.01 o 
   2  31   4        3.06        4.66      1.58 o 
   3  31   4       54.07       68.92      3.64 o 
   0  32   4        1.82        5.50      2.18 o 
   1  32   4       18.53       23.14      2.35 o 
   2  32   4        0.17        2.08      1.50 o 
   3  32   4        0.30        6.43      1.62 o 
   1  33   4       49.76       49.87      3.24 o 
   2  33   4        5.93       14.74      2.03 o 
   0  34   4        0.93        3.49      2.29 o 
   1  34   4       11.11       14.57      2.13 o 
   1   1   5       76.14       80.21      1.76 o 
   2   1   5        7.23        8.72      0.89 o 
   3   1   5      388.93      372.15      6.06 o 
   4   1   5       31.23       29.13      2.59 o 
   5   1   5      291.38      275.26      6.11 o 
   6   1   5      162.95      157.03      5.60 o 
   7   1   5       56.48       57.21      3.56 o 
   0   2   5       46.79       53.41      3.14 o 
   1   2   5        9.06       27.78      1.97 o 
   2   2   5        1.63        2.44      0.76 o 
   3   2   5       44.53       73.58      3.81 o 
   4   2   5       18.15       17.24      1.85 o 
   5   2   5        0.99       11.85      1.63 o 
   6   2   5       15.54       26.81      2.77 o 
   7   2   5        1.23       10.12      1.89 o 
   1   3   5     2043.23     1903.62     18.36 o 
   2   3   5       20.07       21.51      1.31 o 
   3   3   5      537.84      498.00      6.83 o 
   4   3   5       23.64       19.09      1.67 o 
   5   3   5       58.47       56.34      3.08 o 
   6   3   5       82.72       93.85      3.91 o 
   7   3   5      349.29      339.75      7.54 o 
   0   4   5      166.40      156.68      4.31 o 
   1   4   5      330.31      385.27      6.26 o 
   2   4   5       52.26       46.54      1.78 o 
   3   4   5      150.57      144.02      3.73 o 
   4   4   5        6.59        6.96      1.23 o 
   5   4   5        1.12        7.34      1.53 o 
   6   4   5       11.96       17.87      2.06 o 
   7   4   5      274.16      268.19      6.63 o 
   1   5   5     1308.76     1234.90     13.31 o 
   2   5   5       42.97       42.95      1.74 o 
   3   5   5       57.72      100.64      3.86 o 
   4   5   5       64.85       64.47      2.67 o 
   5   5   5        0.67        2.21      1.25 o 
   6   5   5       32.14       40.90      2.94 o 
   7   5   5       79.10      101.82      4.37 o 
   0   6   5       84.84       86.52      2.81 o 
   1   6   5       31.27       68.68      6.15 o 
   2   6   5       70.59       57.35      1.93 o 
   3   6   5     1012.68      879.35     10.52 o 
   4   6   5       12.58       13.22      1.62 o 
   5   6   5        9.27       10.57      1.46 o 
   6   6   5        5.13       14.07      1.89 o 
   7   6   5       18.01       25.42      2.61 o 
   1   7   5      832.06      736.68     10.19 o 
   2   7   5       61.96       54.67      1.90 o 
   3   7   5      115.51      126.54      3.47 o 
   4   7   5       11.12       15.68      1.44 o 
   5   7   5        2.86        5.17      1.28 o 
   6   7   5       84.55       96.30      4.10 o 
   7   7   5       59.37       63.72      3.71 o 
   0   8   5      360.77      345.45      7.27 o 
   1   8   5       47.73       78.23      2.14 o 
   2   8   5       96.03       83.04      2.34 o 
   3   8   5      159.01      148.38      3.08 o 
   4   8   5       10.92        8.03      1.24 o 
   5   8   5        6.11        1.91      1.16 o 
   6   8   5        0.34        4.21      1.70 o 
   7   8   5       37.06       43.34      3.19 o 
   1   9   5      245.71      239.25      3.86 o 
   2   9   5        4.09        3.48      1.06 o 
   3   9   5       75.33       72.13      2.20 o 
   4   9   5        0.32        1.46      1.01 o 
   5   9   5       52.78       59.88      2.82 o 
   6   9   5       58.06       65.60      3.49 o 
   7   9   5        1.45        3.74      1.55 o 
   0  10   5      394.99      381.15      9.28 o 
   1  10   5        3.39        9.31      1.04 o 
   2  10   5       37.60       31.85      1.61 o 
   3  10   5       42.41       57.90      2.83 o 
   4  10   5        3.02        4.44      1.06 o 
   5  10   5        2.54        2.28      1.13 o 
   6  10   5        0.89        5.16      1.28 o 
   7  10   5      116.97      122.74      4.45 o 
   1  11   5       38.48       35.91      1.83 o 
   2  11   5       13.02       14.57      1.21 o 
   3  11   5       69.44       74.90      2.47 o 
   4  11   5      105.79      103.58      2.87 o 
   5  11   5       35.10       33.64      2.08 o 
   6  11   5       56.04       66.68      3.14 o 
   7  11   5        3.46        7.48      1.75 o 
   0  12   5      478.95      430.58     10.31 o 
   1  12   5        0.05       11.55      1.28 o 
   2  12   5      110.37      116.20      3.02 o 
   3  12   5      182.84      167.82      4.76 o 
   4  12   5       62.08       64.90      2.50 o 
   5  12   5        4.28        8.90      1.41 o 
   6  12   5        3.16        7.40      1.51 o 
   7  12   5        9.41        8.35      1.85 o 
   1  13   5      493.68      475.24      7.84 o 
   2  13   5       26.91       33.52      1.82 o 
   3  13   5       74.61       76.41      2.36 o 
   4  13   5       68.77       85.15      2.76 o 
   5  13   5        0.24        1.17      1.10 o 
   6  13   5       59.85       71.88      3.26 o 
   7  13   5        2.96        3.14      1.60 o 
   0  14   5     1300.42     1180.05     22.09 o 
   1  14   5      178.15      166.15      4.16 o 
   2  14   5      171.05      161.43      3.75 o 
   3  14   5        8.66       13.73      1.43 o 
   4  14   5       55.90       66.76      2.42 o 
   5  14   5        6.57        7.48      1.31 o 
   6  14   5       26.18       42.49      2.63 o 
   7  14   5        0.68        1.51      1.34 o 
   1  15   5      147.20      155.05      4.44 o 
   2  15   5        1.17       12.00      1.29 o 
   3  15   5       53.33       49.75      2.30 o 
   4  15   5      106.66      119.38      3.00 o 
   5  15   5       13.88       14.03      1.55 o 
   6  15   5       33.99       42.50      2.66 o 
   7  15   5       14.10       14.96      1.97 o 
   0  16   5      232.32      207.83      9.58 o 
   1  16   5       10.20       14.45      1.66 o 
   2  16   5      263.83      234.18      4.41 o 
   3  16   5       15.75       16.19      1.49 o 
   4  16   5        9.82       20.19      1.59 o 
   5  16   5        2.07        3.19      1.35 o 
   6  16   5        3.42        8.90      1.43 o 
   1  17   5       15.69       12.45      1.67 o 
   2  17   5        0.05       11.01      1.51 o 
   3  17   5      133.66      136.80      3.89 o 
   4  17   5      179.33      196.43      3.98 o 
   5  17   5       15.97       20.34      1.81 o 
   6  17   5      139.99      131.16      5.74 o 
   0  18   5        0.61        3.27      1.68 o 
   1  18   5        2.66        5.62      1.36 o 
   2  18   5      168.96      173.17      4.49 o 
   3  18   5       27.27       28.25      1.93 o 
   4  18   5      149.52      146.90      3.46 o 
   5  18   5       94.42       89.02      2.91 o 
   6  18   5       35.42       41.67      2.64 o 
   1  19   5        0.52        1.49      1.13 o 
   2  19   5        3.61        5.52      1.52 o 
   3  19   5       49.65       56.10      2.54 o 
   4  19   5       16.59       33.54      2.26 o 
   5  19   5       91.94      107.47      3.14 o 
   6  19   5       84.56       90.71      3.51 o 
   0  20   5      264.12      243.00      7.79 o 
   1  20   5       25.94       28.83      2.29 o 
   2  20   5        1.55        2.90      1.30 o 
   3  20   5      175.38      157.14      4.05 o 
   4  20   5      521.77      469.46      7.40 o 
   5  20   5      183.93      165.28      3.83 o 
   6  20   5        0.53        3.63      1.36 o 
   1  21   5        9.32       11.19      1.69 o 
   2  21   5       33.16       47.54      2.88 o 
   3  21   5       18.39       22.58      2.15 o 
   4  21   5      145.53      148.63      3.86 o 
   5  21   5        2.51        8.76      1.53 o 
   0  22   5      107.26      113.84      5.25 o 
   1  22   5        3.11        5.37      1.46 o 
   2  22   5      353.65      335.90      6.93 o 
   3  22   5        2.98        7.32      1.73 o 
   4  22   5        0.28       21.73      2.40 o 
   5  22   5       29.80       30.94      2.23 o 
   1  23   5       26.65       32.71      2.51 o 
   2  23   5      388.68      394.77      7.71 o 
   3  23   5       20.57       30.02      2.54 o 
   4  23   5      502.31      475.66      8.12 o 
   5  23   5        0.59        4.18      1.35 o 
   0  24   5      110.89       92.48      6.43 o 
   1  24   5        0.15       -1.99      1.41 o 
   2  24   5      333.51      319.18      6.83 o 
   3  24   5        7.82       14.91      2.04 o 
   4  24   5        1.11        8.66      2.11 o 
   5  24   5       61.10       65.61      4.31 o 
   1  25   5        2.71        2.10      1.46 o 
   2  25   5       71.05       86.46      3.85 o 
   3  25   5        1.84        7.13      1.67 o 
   4  25   5        0.34        4.74      1.59 o 
   0  26   5      142.88      133.63      6.09 o 
   1  26   5        0.29        1.45      1.35 o 
   2  26   5        0.03        2.77      1.43 o 
   3  26   5      128.11      115.76      4.09 o 
   4  26   5       21.61       24.55      2.44 o 
   1  27   5        3.55        0.90      1.39 o 
   2  27   5       28.06       31.48      2.68 o 
   3  27   5        0.62        6.37      1.70 o 
   0  28   5      210.86      210.80      7.91 o 
   1  28   5       10.66       11.40      2.02 o 
   2  28   5      104.63      123.02      4.33 o 
   3  28   5       90.68       98.78      4.31 o 
   1  29   5        4.48        3.23      1.61 o 
   2  29   5        2.41       11.21      1.91 o 
   0  30   5       75.16       94.96      6.05 o 
   1  30   5        5.51        8.42      1.84 o 
   2  30   5       80.56       92.55      4.28 o 
   0   0   6     7148.77     6020.86    209.88 o 
   1   0   6       52.98       45.44      3.34 o 
   2   0   6      159.83      156.52      5.82 o 
   3   0   6        6.35        1.54      1.72 o 
   4   0   6       32.07       25.43      3.31 o 
   5   0   6       27.35       38.30      4.66 o 
   6   0   6      420.83      366.93     16.85 o 
   1   1   6        7.61       10.45      1.48 o 
   2   1   6       55.80       77.51      5.78 o 
   3   1   6        0.35        0.89      1.09 o 
   4   1   6       55.52       51.39      2.97 o 
   5   1   6        0.01        4.22      1.47 o 
   6   1   6        9.43       30.80      2.61 o 
   0   2   6      229.97      244.52      7.38 o 
   1   2   6        5.60        2.99      1.18 o 
   2   2   6      438.44      356.77      6.02 o 
   3   2   6       27.83       24.40      2.14 o 
   4   2   6        0.25        3.54      1.33 o 
   5   2   6       19.92       21.92      2.22 o 
   6   2   6        6.65        7.14      1.85 o 
   1   3   6       11.32       13.03      1.41 o 
   2   3   6       36.23       51.52      2.59 o 
   3   3   6        0.41        2.21      1.42 o 
   4   3   6       11.25       11.14      1.67 o 
   5   3   6        0.01        4.33      1.46 o 
   6   3   6       35.03       52.11      3.46 o 
   0   4   6       44.17       37.16      6.93 o 
   1   4   6        2.78        2.07      0.99 o 
   2   4   6      236.91      197.32      3.92 o 
   3   4   6        1.81        2.69      1.18 o 
   4   4   6      125.48      103.37      3.60 o 
   5   4   6       65.36       75.82      3.72 o 
   6   4   6      188.42      168.27      5.13 o 
   1   5   6       39.34       48.63      2.27 o 
   2   5   6       17.73       20.70      1.57 o 
   3   5   6        2.81        4.71      1.24 o 
   4   5   6       71.86       78.08      3.49 o 
   5   5   6        4.53       13.04      1.81 o 
   6   5   6       19.86       19.28      2.30 o 
   0   6   6      856.48      770.66     15.73 o 
   1   6   6       11.97       14.67      1.49 o 
   2   6   6       42.19       42.47      2.10 o 
   3   6   6        0.40        2.95      1.20 o 
   4   6   6      187.52      150.59      5.57 o 
   5   6   6       91.96       94.69      4.07 o 
   6   6   6        2.57        6.30      1.77 o 
   1   7   6       73.78       79.86      2.87 o 
   2   7   6        9.58       18.23      1.53 o 
   3   7   6        6.53       12.90      1.55 o 
   4   7   6       10.64       13.95      1.76 o 
   5   7   6        7.99       15.32      1.92 o 
   6   7   6       32.20       48.55      3.33 o 
   0   8   6      101.86      101.11      4.66 o 
   1   8   6        3.85        8.63      1.44 o 
   2   8   6      166.23      155.46      3.77 o 
   3   8   6      107.77       89.15      2.73 o 
   4   8   6       40.38       39.72      2.40 o 
   5   8   6       62.12       67.82      3.55 o 
   6   8   6        3.34        4.24      1.65 o 
   1   9   6      113.23      118.54      4.35 o 
   2   9   6       37.82       52.39      2.29 o 
   3   9   6       30.63       42.10      2.18 o 
   4   9   6       76.30       72.07      3.09 o 
   5   9   6        0.30        6.06      1.54 o 
   6   9   6        0.10        4.15      1.68 o 
   0  10   6      139.78      147.85      5.68 o 
   1  10   6        0.02       11.66      1.74 o 
   2  10   6      166.85      158.93      6.14 o 
   3  10   6       81.52       85.11      2.77 o 
   4  10   6      110.75      103.46      3.55 o 
   5  10   6       52.03       61.60      3.42 o 
   6  10   6        0.09        0.77      1.49 o 
   1  11   6      176.37      166.16      4.30 o 
   2  11   6        2.00        6.88      1.85 o 
   3  11   6       53.01       56.43      2.51 o 
   4  11   6        6.64        7.93      1.44 o 
   5  11   6        2.56        6.95      1.53 o 
   6  11   6       16.95       30.98      2.74 o 
   0  12   6       79.60       97.36      4.71 o 
   1  12   6        0.26       10.34      1.50 o 
   2  12   6       52.68       52.71      2.81 o 
   3  12   6        6.16       17.25      1.73 o 
   4  12   6        2.90        7.94      1.32 o 
   5  12   6       58.85       65.21      3.16 o 
   6  12   6        3.27        7.72      1.86 o 
   1  13   6       20.70       30.96      2.25 o 
   2  13   6        1.36        6.57      1.35 o 
   3  13   6       37.75       43.36      2.50 o 
   4  13   6        5.25        8.44      1.38 o 
   5  13   6       11.42       15.64      1.80 o 
   0  14   6       31.72       16.84      2.67 o 
   1  14   6       59.70       56.78      3.23 o 
   2  14   6       25.38       33.95      2.41 o 
   3  14   6       61.79       69.19      3.54 o 
   4  14   6        4.41        5.29      1.29 o 
   5  14   6       65.00       78.79      3.69 o 
   1  15   6       42.32       54.11      2.95 o 
   2  15   6        0.25        3.43      1.28 o 
   3  15   6       47.67       53.29      2.97 o 
   4  15   6       21.63       27.38      2.14 o 
   5  15   6       42.52       42.51      2.95 o 
   0  16   6       36.32       49.00      4.05 o 
   1  16   6       12.32       23.63      2.11 o 
   2  16   6        4.56       10.77      1.73 o 
   3  16   6       73.15       84.12      3.56 o 
   4  16   6       94.82      104.39      3.54 o 
   5  16   6        3.96       11.82      1.78 o 
   1  17   6      260.25      225.70      6.23 o 
   2  17   6        5.89        9.27      1.67 o 
   3  17   6       24.04       29.92      2.45 o 
   4  17   6       38.77       52.37      3.08 o 
   5  17   6        5.93        8.36      1.64 o 
   0  18   6      175.22      163.03      6.52 o 
   1  18   6        0.64       24.15      2.09 o 
   2  18   6       16.35       22.19      2.38 o 
   3  18   6      140.34      135.00      4.26 o 
   4  18   6        1.24        3.36      1.63 o 
   5  18   6       32.50       39.07      2.72 o 
   1  19   6      229.89      197.40      5.14 o 
   2  19   6        0.20        7.72      1.57 o 
   3  19   6       22.50       35.72      2.60 o 
   4  19   6        7.22        7.58      1.88 o 
   0  20   6        5.64        7.27      2.23 o 
   1  20   6       14.30       30.30      2.51 o 
   2  20   6      111.06      113.41      3.97 o 
   3  20   6      208.02      202.26      5.39 o 
   4  20   6       29.41       28.30      2.86 o 
   1  21   6      115.93       96.87      3.98 o 
   2  21   6       27.42       28.78      2.55 o 
   3  21   6       27.72       30.52      2.82 o 
   4  21   6       33.43       35.42      3.09 o 
   0  22   6        0.01        1.99      1.86 o 
   1  22   6        0.00        6.50      1.56 o 
   2  22   6        1.14        7.65      1.79 o 
   3  22   6       69.98       66.63      3.63 o 
   1  23   6       22.27       22.21      3.32 o 
   2  23   6      109.81      114.48      4.21 o 
   3  23   6        4.32       14.33      2.01 o 
   0  24   6        0.21        4.61      2.24 o 
   1  24   6       38.70       44.11      3.09 o 
   2  24   6        2.12        8.44      1.80 o 
   3  24   6       45.92       48.89      3.30 o 
   1  25   6       34.74       33.80      3.06 o 
   2  25   6       20.42       24.62      2.52 o 
   0  26   6        1.15        5.42      2.34 o 
   1  26   6       11.35       13.16      2.07 o 
   1   1   7       12.67       11.84      2.45 o 
   2   1   7       18.50       20.08      2.00 o 
   3   1   7       77.28       65.90      3.35 o 
   4   1   7       55.64       64.60      3.53 o 
   5   1   7      102.81      100.56      4.36 o 
   0   2   7        1.75        3.34      3.89 o 
   1   2   7       11.47       14.49      2.56 o 
   2   2   7        0.00        1.08      1.34 o 
   3   2   7       20.21       27.28      2.39 o 
   4   2   7        4.95       12.80      1.91 o 
   5   2   7        1.10        6.44      1.99 o 
   1   3   7      307.70      248.52      9.74 o 
   2   3   7       32.59       35.71      2.77 o 
   3   3   7       67.01       69.74      3.41 o 
   4   3   7       53.79       64.72      3.52 o 
   5   3   7        9.39       10.40      1.95 o 
   0   4   7        8.77        6.49      2.61 o 
   1   4   7       44.07       59.04      4.22 o 
   2   4   7        3.62       11.57      1.83 o 
   3   4   7       20.99       20.53      2.12 o 
   4   4   7        2.91       11.21      1.85 o 
   5   4   7        5.55       11.68      2.46 o 
   1   5   7      201.31      173.17      5.55 o 
   2   5   7       49.68       52.45      4.22 o 
   3   5   7       10.84       19.18      2.06 o 
   4   5   7       72.68       77.98      3.80 o 
   5   5   7        0.82        5.36      1.80 o 
   0   6   7        0.30        0.98      2.19 o 
   1   6   7        9.99       20.89      2.14 o 
   2   6   7        4.48       12.68      4.36 o 
   3   6   7      104.44       85.88      3.63 o 
   4   6   7        1.98       11.30      1.80 o 
   1   7   7       94.47       89.56      3.73 o 
   2   7   7       41.99       44.83      3.42 o 
   3   7   7       23.68       27.02      4.36 o 
   4   7   7       31.83       42.78      2.99 o 
   0   8   7       14.40       20.38      2.79 o 
   1   8   7       27.09       36.23      2.76 o 
   2   8   7        5.50       12.67      2.13 o 
   3   8   7       95.84       89.30      5.59 o 
   4   8   7        1.31        6.11      1.61 o 
   1   9   7       36.58       39.13      2.89 o 
   2   9   7       13.36       17.37      3.19 o 
   3   9   7       18.15       27.26      3.43 o 
   4   9   7       12.12       19.15      2.18 o 
   0  10   7       14.15       16.74      2.82 o 
   1  10   7        0.46        3.66      1.46 o 
   2  10   7        0.31        1.88      1.44 o 
   3  10   7       81.28       92.65      5.30 o 
   4  10   7        0.30        7.41      2.17 o 
   1  11   7       10.53       14.65      2.00 o 
   2  11   7       23.58       27.45      2.62 o 
   3  11   7       16.94       23.97      2.88 o 
   4  11   7       56.08       61.59      4.42 o 
   0  12   7       38.77       34.82      3.71 o 
   1  12   7        3.92       15.32      2.67 o 
   2  12   7        4.48       10.60      1.90 o 
   3  12   7        5.03        3.98      1.89 o 
   4  12   7       11.83       24.44      3.54 o 
   1  13   7      127.65      123.51      6.25 o 
   2  13   7       18.97       24.26      2.49 o 
   3  13   7       29.46       33.38      3.69 o 
   4  13   7       32.87       45.21      5.69 o 
   0  14   7      193.23      153.29      6.40 o 
   1  14   7       51.16       62.33      3.32 o 
   2  14   7       20.80       21.37      2.41 o 
   3  14   7       19.41       24.73      2.61 o 
   1  15   7       75.90       82.47      4.60 o 
   2  15   7        0.25        4.05      1.89 o 
   3  15   7       22.66       29.80      2.80 o 
   0  16   7       10.26       12.45      2.74 o 
   1  16   7        5.84       11.26      1.80 o 
   2  16   7       47.49       41.41      3.60 o 
   3  16   7       29.24       36.05      3.12 o 
   1  17   7        0.68        4.72      1.61 o 
   2  17   7        0.17        5.97      1.94 o 
   0  18   7        6.31        6.62      2.50 o 
   1  18   7        0.95        3.05      1.56 o 
   2  18   7       11.30       10.68      2.13 o 
   1  19   7        1.13        6.11      1.74 o 
   0  20   7       24.64       17.86      3.21 o 
   2   0   8       13.93       17.23      5.42 o 
   2   1   8        8.91       14.29      4.91 o 
   1   4   8        3.71       11.98      3.18 o 
   1   5   8        0.01       -0.71      2.42 o 
   1   6   8        8.33       10.81      6.12 o 
                                                 
